# Supplementary material for: SWI/SNF-type complexes–transcription factor interplay: a key regulatory interaction
Source: Cell Mol Biol Lett. 2025 Mar 10;30:30. doi: 10.1186/s11658-025-00704-y (PMC11895388; doi:10.1186/s11658-025-00704-y)
Supplement: Supplementary file 1 — Supplementary Material 1. [file 11658_2025_704_MOESM1_ESM.xlsx]

## Sheet: 1. human TFs - SWISNF interacto
Subtable 1. List of human SWI/SNF complexes interactors (transcription factors), processes in which the interactions are studied, function of the interactors
human SWI/SNF subunits
interactor - protein symbol	interactor - protein description	process studied in a publication	tissue, cell line used in the studies presented in the publication	publication - link	function of the protein
BRG1
ADNP	Activity Dependent Neuroprotector Homeobox	microtubule reorganization and changes in cell morphology	HEK293	Mandel S (2007)	neuroprotection
AHR	Aryl Hydrocarbon Receptor	chemical carcinogenesis	HEK293T	Wang S (2002)	regulation of biological responses to planar aromatic hydrocarbons, regulation of xenobiotic-metabolizing enzymes
AR	Androgen Receptor	androgen antagonist-mediated response in prostate cancer treatment	LNCaP, DU145	Dai Y (2008)	androgen receptor, stimulates transcription of androgen responsive genes, affect cellular proliferation and differentiation in target tissue
AR	Androgen Receptor	interactome - glucocorticoid and androgen signaling pathways	Flp-In T-REx HEK293	Lempiaeinen JK (2017)	androgen receptor, stimulates transcription of androgen responsive genes, affect cellular proliferation and differentiation in target tissue
AR	Androgen Receptor	androgen signaling pathway	Hep3B	van de Wijngaart DJ (2009)	androgen receptor, stimulates transcription of androgen responsive genes, affect cellular proliferation and differentiation in target tissue
AR	Androgen Receptor	carcinogenesis - androgen-dependent transcriptional hyperactivity in prostate cancer cells	1532T	Wang Q (2004)	androgen receptor, stimulates transcription of androgen responsive genes, affect cellular proliferation and differentiation in target tissue
ATF3	Activating Transcription Factor 3	HIV-1 infection	Jurkat T, C33A	Henderson A (2004)	cellular stress response
ATF3	Activating Transcription Factor 3	macrophage differentiation	HL-60	Xu YZ (2011)	cellular stress response
BCL6	BCL6 Transcription Repressor	BCL6 interactome	SUDHL-4, SUDHL-9	Miles RR (2005)	differentiation, inflammation, apoptosis, cell cycle control, immunological memory of establishment and maintenance, macrophage proliferation, neurogenesis
CDX2	Caudal Type Homeobox 2	villin expression in gastric cancer	(GST pull-down assay)	Yamamichi N (2009)	cell growth, differentiation, early embryonic development of the intestinal tract
CEBPA	CCAAT Enhancer Binding Protein Alpha	albumin expression	hepatocytes, (GST pull-down assay)	Inayoshi Y (2006)	cell cycle regulation, body weight homeostasis, proliferation and the differentiation of myeloid progenitors, adipocytes, hepatocytes and cells of the lung and the placenta, terminal adipocyte differentiation, energy homeostasis, lipid metabolism, gluconeogenesis
CEBPB	CCAAT Enhancer Binding Protein Beta	CEBPB interactome, differentation	HeLa	Steinberg XP (2012)	immune and inflammatory responses, adipogenesis, gluconeogenic pathway, liver regeneration, hematopoiesis, early embryogenesis
CIC	Capicua Transcriptional Repressor	regulation of MAPK pathway in oligodendrogliomas	Flp-In T-REx HEK293	Weissmann S (2018)	development of the central nervous system
CREB1	CAMP Responsive Element Binding Protein 1	glioma immune evasion	T98G, U87MG	Ghosh S (2013)	synchronization of circadian rhythmicity and the differentiation of adipose cells, response to hormonal stimulation
CTCF	CCCTC-Binding Factor	CTCF interactome	WiT49	Marino MM (2019)	oocyte and preimplantation embryo development
DDIT3 (as a fusion oncoprotein FUS‐DDIT3)	DNA Damage Inducible Transcript 3	interaction between FET oncoproteins and SWI/SNF complex	MLS 402‐91, MLS 2645‐94, HT1080	Linden M (2019)	adipogenesis, erythropoiesis, apoptosis
FUS-DDIT3	oncofusion transcription factor	interaction between FET oncoproteins and SWI/SNF complex	HEK293	Davis R (2021)	FUS-DDIT3 can recruit essential components of the global transcriptional machinery
E2F4	E2F Transcription Factor 4	cell cycle progression	HEK293	Leung JY (2012)	control of the cell cycle and of action of tumor suppressor proteins, target of the transforming proteins of small DNA tumor viruses
E2F6	E2F Transcription Factor 6	cell cycle progression	T98G, HEK293, (GST pull-down assay in vitro)	Leung JY (2012)	control of the cell cycle
E4F1	E4F Transcription Factor 1	DNA double-strand break repair	U2OS	Moison (2021)	cell survival and proliferation through control of the cell cycle
EPAS1	Endothelial PAS Domain Protein 1	HIF2α interactome in melanoma development	501mel	Steunou AL (2012)	induction of oxygen regulated genes
ESR1	Estrogen Receptor 1	estrogen dependent regulation of transcription	(GST pull-down assay)	DiRenzo J (2000)	estrogen receptor, growth, metabolism, sexual development, gestation, cellular proliferation and differentiation
ESR1	Estrogen Receptor 1	interaction between the estrogen receptor and SWI/SNF complex subunits	(yeast two-hybrid system)	Ichinose H (1997)	estrogen receptor, growth, metabolism, sexual development, gestation, cellular proliferation and differentiation
ESR2	Estrogen Receptor 2	ESR2 interactome in human breast cancer	MCF-7	Giurato G (2018)	estrogen receptor
FLI1 (as a fusion oncoprotein EWSR1‐FLI1)	Fli-1 Proto-Oncogene, ETS Transcription Factor	interaction between FET oncoproteins and SWI/SNF complex	EWS TC‐71, HT1080	Linden M (2019)	transcriptional misregulation in cancer, hematopoietic stem cell differentiation
FOXE1	Forkhead Box E1	interactome of transcription factors	HEK293T	Li X (2015)	thyroid morphogenesis
FOXO1	Forkhead Box O1	interactome of transcription factors	HEK293T	Li X (2015)	insulin signaling and metabolic homeostasis in response to oxidative stres
GATA4	Transcription factor GATA-4	cardiac developmental malformations	human induced pluripotent stem cell–derived cardiac progenitors	Gonzalez-Teran B (2022)	cardiac development and function
GLI1	GLI Family Zinc Finger 1	interactome of transcription factors	HEK293T	Li X (2015)	stem cell proliferation, differentiation, craniofacial and digital development, development of the central nervous system and gastrointestinal tract
GTF3C3	General Transcription Factor IIIC Subunit 3	soluble multiprotein complexes among diverse metazoan	HEK293, HeLa	Wan C (2015)	RNA polymerase III-mediated transcription
HMGA1	High mobility group protein HMG-I/HMG-Y	interactome	CRISPR-edited HEK293T	Cho NH (2022)	transcription regulation
HSF1	Heat Shock Transcription Factor 1	heat shock response	HeLa	Sullivan EK (2001)	heat shock response
HSF1	Heat Shock Transcription Factor 1	heat shock response	Jurkat T	Cheng MB (2010)	heat shock response
HSF1	Heat Shock Transcription Factor 1	heat shock response	Jurkat T	Zhang Y (2010)	heat shock response
HSF4	Heat Shock Transcription Factor 4	expression regulation of heat shock protein genes	HeLa, (GST pull-down assay)	Tu N (2006)	response to heat and other stresses
IKZF1	IKAROS Family Zinc Finger 1	impact of lymphoid-lineage regulators on gene expression and lymphocyte differentiation	(GST pull-down assay)	Kim J (1999)	lymphocyte and thymocyte differentiation, hematopoietic cell differentiation, apoptosis
JUNB	JunB Proto-Oncogene, AP-1 Transcription Factor Subunit	HIV-1 infection	Jurkat T	Henderson A (2004)	primary growth factor response, oxidative stress
KLF1	Kruppel Like Factor 1	β-globin expression	(GST pull-down assay)	Kadam S (2000)	erythropoiesis
KLF4	Kruppel Like Factor 4	interactome of proteins related to transcription and chromatin remodeling, pluripotency	HEK293	Mak AB (2010)	cell cycle, development of barrier function of the skin, embryonic development, maintaining and preventing differentiation of embryonic stem cells, maturation and maintenance of the ocular surface, differentiation of epithelial cells, may function in skeletal and kidney development
MBD2	Methyl-CpG-binding domain protein 2	interactome	MCF10A, MCF7, MDA231	Havugimana PC (2022)	Acts as transcriptional repressor and plays a role in gene silencing
MYC	MYC Proto-Oncogene, BHLH Transcription Factor	interactome	HEK293	Ewing RM (2007)	cell cycle progression, apoptosis, cellular transformation, angiogenesis, somatic reprogramming, control of self-renewal of embryonic stem cells, early development
MYC	MYC Proto-Oncogene, BHLH Transcription Factor	ubiquitination	U2OS	Heidelberger JB (2018)	cell cycle progression, apoptosis, cellular transformation, angiogenesis, somatic reprogramming, control of self-renewal of embryonic stem cells, early development
MYC	MYC Proto-Oncogene, BHLH Transcription Factor	MYC interactome, tumorigenesis	Flp-In T-REx HEK293	Kalkat M (2018)	cell cycle progression, apoptosis, cellular transformation, angiogenesis, somatic reprogramming, control of self-renewal of embryonic stem cells, early development
MYC	MYC Proto-Oncogene, BHLH Transcription Factor	interactome - lung cancer	H1299	Li Z (2017)	cell cycle progression, apoptosis, cellular transformation, angiogenesis, somatic reprogramming, control of self-renewal of embryonic stem cells, early development
MYC	MYC Proto-Oncogene, BHLH Transcription Factor	transcriptional repression of the MYC target carbamoyltransferase-dihydroorotase gene (CAD)	(GST pull-down assay)	Pal S (2003)	cell cycle progression, apoptosis, cellular transformation, angiogenesis, somatic reprogramming, control of self-renewal of embryonic stem cells, early development
MYC	MYC Proto-Oncogene, BHLH Transcription Factor	Myc-mediated oncogenesis	HEK293	Park J (2002)	cell cycle progression, apoptosis, cellular transformation, angiogenesis, somatic reprogramming, control of self-renewal of embryonic stem cells, early development
NFATC1	Nuclear Factor Of Activated T Cells 1	NFAT interactome	Jurkat E6	Gabriel CH (2016)	immune response, osteoclastogenesis
NFATC1	Nuclear Factor Of Activated T Cells 1	interactome of transcription factors	HEK293T	Li X (2015)	immune response, osteoclastogenesis
NFATC2	Nuclear Factor Of Activated T Cells 2	NFAT interactome	Jurkat E6	Gabriel CH (2016)	expression of cytokine genes in T-cells, invasive migration
NFE2L2	Nuclear Factor, Erythroid 2 Like 2	oxidative stress	HEK293T, SW13	Zhang J (2006)	response to oxidative stress
NR1H2	Nuclear Receptor Subfamily 1 Group H Member 2	high-density lipoprotein (HDL) metabolism	HEK293	Huuskonen J (2005)	liver X receptor, regulation of cholesterol uptake, liver metabolism, lipogenesis, anti-inflammatory role during the hepatic acute phase response
NR2C2	Nuclear Receptor Subfamily 2 Group C Member 2	γ-globin gene repression, NR2C2 interactome	HUDEP-2	Yu L (2018)	nuclear hormone receptor; signaling pathways of retinoic acid receptor, retinoid X, vitamin D3 receptor, thyroid hormone receptor and estrogen receptor; development, cellular differentiation and homeostasis, early embryonic development and embryonic stem cells, spermatogenesis and cerebellum development
NR3C1	Nuclear Receptor Subfamily 3 Group C Member 1, Glucocorticoid Receptor	glucocorticoid response	T47D	Hsiao PW (2003)	glucocorticoid receptor, hormone signaling, inflammatory responses, cellular proliferation, differentiation, apoptosis, gluconeogenesis
NR3C1	Nuclear Receptor Subfamily 3 Group C Member 1, Glucocorticoid Receptor	interactome - glucocorticoid and androgen signaling pathways	Flp-In T-REx HEK293	Lempiaeinen JK (2017)	glucocorticoid receptor, hormone signaling, inflammatory responses, cellular proliferation, differentiation, apoptosis, gluconeogenesis
NR4A2	Nuclear Receptor Subfamily 4 Group A Member 2	glucocorticoid dependent pathway, molecular mechanism of Cushing disease	C33A, (MBP pull-down assay)	Bilodeau S (2006)	steroid-thyroid hormone-retinoid receptor, differentiation and maintenance of meso-diencephalic dopaminergic neurons
PITX1	Paired Like Homeodomain 1	glucocorticoid dependent pathway, molecular mechanism of Cushing disease	(MBP pull-down assay)	Bilodeau S (2006)	basal and hormone-regulated activity of prolactin, may play a role in the development of anterior structures (brain and face) and in specifying the identity or structure of hindlimb
PPARG	Peroxisome Proliferator Activated Receptor Gamma	interaction of SWI/SNF complex subunits with selected nuclear receptors and transcription factors	HeLa	Debril MB (2004)	adipocyte differentiation, glucose homeostasis, gut homeostasis, regulation of cardiovascular circadian rhythms
RBPJ	Recombination Signal Binding Protein For Immunoglobulin Kappa J Region	interactome	HSB2, JURKAT	Jiang H (2022)	Transcriptional regulator
RBPJ	Recombination Signal Binding Protein For Immunoglobulin Kappa J Region	T cell development	SupT1	Yatim A (2012)	cell-cell communication, phagocyte oxidative burst in response to bacterial infection
RELB	RELB Proto-Oncogene, NF-KB Subunit	interactome - tumour necrosis factor (TNF)-α/NF-kappa B signal transduction pathway	HEK293	Bouwmeester T (2004)	inflammation, immunity, differentiation, cell growth, tumorigenesis and apoptosis, T and B lymphocyte maturation and function
REST	RE1 Silencing Transcription Factor	regulation of expression of neuronal genes	HEK293	Battaglioli E (2002)	neurogenesis
REST	RE1 Silencing Transcription Factor	transcription repression by REST	HEK293	Ooi L (2006)	neurogenesis
RUNX1	RUNX Family Transcription Factor 1	myeloid differentiation	Kasumi-1, SKNO-1	Huber FM (2017)	development
RUNX1	RUNX Family Transcription Factor 1	hematopoietic-specific gene expression	Jurkat	Bakshi R (2010)	development
RXRA	Retinoid X Receptor Alpha	high-density lipoprotein (HDL) metabolism	HEK293	Huuskonen J (2005)	retinoic acid receptor, signaling, hormone response, development
SMAD2	SMAD Family Member 2	hematopoiesis	HeLa-S3	He W (2006)	cell proliferation, apoptosis, differentiation
SMAD2	SMAD Family Member 2	cellular response to a cytokine	HaCaT, HeLa, HEK293	Xi Q (2008)	cell proliferation, apoptosis, differentiation
SMAD3	SMAD Family Member 3	cellular response to a cytokine	HaCaT, HeLa, HEK293	Xi Q (2008)	cell proliferation, chondrogenesis, osteogenesis, inhibition of wound healing
SOX2	SRY-Box Transcription Factor 2	SOX2 interactome, mechanism and of SOX2-driven squamous cell carcinoma pathogenesis	Flp-In T-REx HEK293	Kim BR (2017)	embryonic development, neuronal development
SOX4	SRY-Box Transcription Factor 4	interactome - lung cancer	H1299	Li Z (2017)	embryonic development, determination of the cell fate, T-cell maturation and development, apoptosis
SP1	Sp1 Transcription Factor	β-globin expression	(GST pull-down assay)	Kadam S (2000)	cell differentiation, cell growth, apoptosis, immune responses, response to DNA damage
SP1	Sp1 Transcription Factor	interferon signaling pathways	SW-13	Liu H (2002)	cell differentiation, cell growth, apoptosis, immune responses, response to DNA damage
SP1	Sp1 Transcription Factor	regulation of transcription of the human matrix metalloproteinase-2 Gene	HeLa, SW-13	Ma Z (2004)	cell differentiation, cell growth, apoptosis, immune responses, response to DNA damage
SP1	Sp1 Transcription Factor	melanoma metastasis, adhesion, migration	SK-MEL5	Saladi SV (2010)	cell differentiation, cell growth, apoptosis, immune responses, response to DNA damage
STAT1	Signal Transducer And Activator Of Transcription 1	heat shock response	Jurkat T	Cheng MB (2010)	cell viability in response to different cell stimuli and pathogens, cellular responses to interferons and cytokines
STAT1	Signal Transducer And Activator Of Transcription 1	heat shock response	Jurkat T	Zhang Y (2010)	cell viability in response to different cell stimuli and pathogens, cellular responses to interferons and cytokines
STAT2	Signal Transducer And Activator Of Transcription 2	regulation of expression of interferon-α-inducible genes	293T, U6, (GST pull down)	Huang M (2002)	cellular response to interferon, innate antiviral activity
STAT3	Signal Transducer And Activator Of Transcription 3	cytokine response	HepG2, (His pull-down assay)	Giraud S (2004)	regulation of inflammatory response, cell cycle regulation, melanocortin production, body energy homeostasis, lactation, insulin secretion
TBX5	T-box transcription factor TBX5	cardiac developmental malformations	human induced pluripotent stem cell–derived cardiac progenitors	Gonzalez-Teran B (2022)	cardiac development and function
TP53	Tumor Protein P53	tumor growth in gynecologic cancers	OSE4	Guan B (2011)	cell cycle arrest, apoptosis, senescence, DNA repair, metabolism, tumor supression
TP53	Tumor Protein P53	transcriptional activation and cell growth suppression	C33A, HEK293T, U2OS, (GST pull-down assay)	Lee D (2002)	cell cycle arrest, apoptosis, senescence, DNA repair, metabolism, tumor supression
ZBTB7A	Zinc Finger and BTB Domain Containing 7A	non-homologous end joining pathway of DNA repair	HeLa	Liu XS (2015)	androgen receptor signaling and androgen-induced cell proliferation; differentiation, DNA repair, glycolysis, carcinogenesis
ZEB1	Zinc Finger E-Box Binding Homeobox 1	epithelial-to-mesenchymal transdifferentiation, adhesion	HEK293T	Sanchez-Tillo E (2010)	transcriptional repression of interleukin 2, epithelial-mesenchymal transition, neuronal differentiation
hBRM
AR	Androgen Receptor	interactome - glucocorticoid and androgen signaling pathways	Flp-In T-REx HEK293	Lempiaeinen JK (2017)	androgen receptor, stimulates transcription of androgen responsive genes, affect cellular proliferation and differentiation in target tissue
AR	Androgen Receptor	androgen signaling pathway	Hep3B	van de Wijngaart DJ (2009)	androgen receptor, stimulates transcription of androgen responsive genes, affect cellular proliferation and differentiation in target tissue
AR	Androgen Receptor	interactome	VCaP	Chen M (2022)	androgen receptor, stimulates transcription of androgen responsive genes, affect cellular proliferation and differentiation in target tissue
CDX2	Caudal Type Homeobox 2	villin expression	SW480	Yamamichi N (2009)	cell growth, differentiation, early embryonic development of the intestinal tract
CEBPA	CCAAT Enhancer Binding Protein Alpha	albumin expression	hepatocytes, C33A, (GST pull-down assay)	Inayoshi Y (2006)	cell cycle regulation, body weight homeostasis, proliferation and the differentiation of myeloid progenitors, adipocytes, hepatocytes and cells of the lung and the placenta, terminal adipocyte differentiation, energy homeostasis, lipid metabolism, gluconeogenesis
CEBPA	CCAAT Enhancer Binding Protein Alpha	adipocyte differentiation	C33A	Pedersen TA (2001)	cell cycle regulation, body weight homeostasis, proliferation and the differentiation of myeloid progenitors, adipocytes, hepatocytes and cells of the lung and the placenta, terminal adipocyte differentiation, energy homeostasis, lipid metabolism, gluconeogenesis
CEBPA	CCAAT Enhancer Binding Protein Alpha	proliferation control in development of liver tumors	liver tumors	Wang GL (2004)	cell cycle regulation, body weight homeostasis, proliferation and the differentiation of myeloid progenitors, adipocytes, hepatocytes and cells of the lung and the placenta, terminal adipocyte differentiation, energy homeostasis, lipid metabolism, gluconeogenesis
CEBPB	CCAAT Enhancer Binding Protein Beta	CEBPB interactome, differentation	HeLa	Steinberg XP (2012)	immune and inflammatory responses, adipogenesis, gluconeogenic pathway, liver regeneration, hematopoiesis, early embryogenesis
DRAP1	Dr1-associated corepressor	interactome	MCF10A, MCF7, MDA231	Havugimana PC (2022)	repression of transcription
DDIT3 (as a fusion oncoprotein FUS‐DDIT3)	DNA Damage Inducible Transcript 3	interaction between FET oncoproteins and SWI/SNF complex	MLS 402-91	Linden M (2019)	adipogenesis, erythropoiesis, apoptosis
E2F1	E2F Transcription Factor 1	regulation of cell cycle	U2OS, WI-38	Trouche D (1997)	control of cell cycle and action of tumor suppressor proteinsa, a target of the transforming proteins of small DNA tumor viruses; cell apoptosis, DNA replication, cell proliferation, adipocyte differentiation
EPAS1	Endothelial PAS Domain Protein 1	HIF2α interactome in melanoma development	501mel	Steunou AL (2012)	induction of oxygen regulated genes
ESR1	Estrogen Receptor 1	ESR1 interactome of hormone-dependent human breast cancer cell nuclei	MCF7	Nassa G (2019)	estrogen receptor, growth, metabolism, sexual development, gestation, cellular proliferation and differentiation
ESR1	Estrogen Receptor 1	interaction between the estrogen receptor and SWI/SNF complex subunits	(yeast two-hybrid system)	Ichinose H (1997)	estrogen receptor, growth, metabolism, sexual development, gestation, cellular proliferation and differentiation
ESR2	Estrogen Receptor 2	ESR2 interactome in human breast cancer	MCF-7	Giurato G (2018)	estrogen receptor
FLI1 (as a fusion oncoprotein EWSR1‐FLI1)	Fli-1 Proto-Oncogene, ETS Transcription Factor	interaction between FET oncoproteins and SWI/SNF complex	EWS TC‐71	Linden M (2019)	transcriptional misregulation in cancer, hematopoietic stem cell differentiation
GATA4	Transcription factor GATA-4	cardiac developmental malformations	human induced pluripotent stem cell–derived cardiac progenitors	Gonzalez-Teran B (2022)	cardiac development and function
LBX1	Ladybird Homeobox 1	interactome and functional profiling of bromodomain proteins - homologous recombination and genome stability pathways	Flp-In T-REx HEK293	Kim JJ (2019)	development of GABAergic interneurons in the dorsal horn of the spinal cord and migration and further development of hypaxial muscle precursor cells for limb muscles, diaphragm and hypoglossal cord
MBD3	Methyl-CpG-binding domain protein 3	interactome	MCF10A, MCF7, MDA231	Havugimana PC (2022)	Acts as transcriptional repressor and plays a role in gene silencing
MYC	MYC Proto-Oncogene, BHLH Transcription Factor	ubiquitination	U2OS	Heidelberger JB (2018)	cell cycle progression, apoptosis, cellular transformation, angiogenesis, somatic reprogramming, control of self-renewal of embryonic stem cells, early development
MYC	MYC Proto-Oncogene, BHLH Transcription Factor	transcriptional repression of the MYC target carbamoyltransferase-dihydroorotase gene (CAD)	(GST pull-down assay)	Pal S (2003)	cell cycle progression, apoptosis, cellular transformation, angiogenesis, somatic reprogramming, control of self-renewal of embryonic stem cells, early development
NR0B2	Nuclear Receptor Subfamily 0 Group B Member 2	bile acid signaling	HepG2	Kanamaluru D (2011)	nuclear hormone receptor family; interacts with estrogen, retinoid and thyroid hormone receptors; component of the liver circadian clock; may regulate hepatic lipid metabolism
NR0B2	Nuclear Receptor Subfamily 0 Group B Member 2	bile acid signaling	HepG2, (GST pull-down assay)	Kemper JK (2004)	nuclear hormone receptor family; interacts with estrogen, retinoid and thyroid hormone receptors; component of the liver circadian clock; may regulate hepatic lipid metabolism
NR0B2	Nuclear Receptor Subfamily 0 Group B Member 2	bile acid signaling	HepG2, (GST pull-down assay)	Miao J (2011)	nuclear hormone receptor family; interacts with estrogen, retinoid and thyroid hormone receptors; component of the liver circadian clock; may regulate hepatic lipid metabolism
NR2C2	Nuclear Receptor Subfamily 2 Group C Member 2	γ-globin gene repression, NR2C2 interactome	HUDEP-2	Yu L (2018)	nuclear hormone receptor; signaling pathways of retinoic acid receptor, retinoid X, vitamin D3 receptor, thyroid hormone receptor and estrogen receptor; development, cellular differentiation and homeostasis, early embryonic development and embryonic stem cells, spermatogenesis and cerebellum development
NR3C1	Nuclear Receptor Subfamily 3 Group C Member 1, Glucocorticoid Receptor	glucocorticoid dependent pathway, molecular mechanism of Cushing disease	C33A	Bilodeau S (2006)	glucocorticoid receptor, hormone signaling, inflammatory responses, cellular proliferation, differentiation, apoptosis, gluconeogenesis
NR4A2	Nuclear Receptor Subfamily 4 Group A Member 2	glucocorticoid dependent pathway, molecular mechanism of Cushing disease	C33A, (MBP pull-down assay)	Bilodeau S (2006)	steroid-thyroid hormone-retinoid receptor, differentiation and maintenance of meso-diencephalic dopaminergic neurons
PITX1	Paired Like Homeodomain 1	glucocorticoid dependent pathway, molecular mechanism of Cushing disease	(MBP pull-down assay)	Bilodeau S (2006)	Lymphocyte differentiation, regulating BCL2 expression and controlling apoptosis in T-cells
RBPJ	Recombination Signal Binding Protein For Immunoglobulin Kappa J Region	interactome	HSB2, JURKAT	Jiang H (2022)	Transcriptional regulator
RELB	RELB Proto-Oncogene, NF-KB Subunit	interactome	HEK293T	Huttlin EL (2017)	inflammation, immunity, differentiation, cell growth, tumorigenesis and apoptosis, T and B lymphocyte maturation and function
SOX2	SRY-Box Transcription Factor 2	SOX2 interactome in medulloblastoma, growth and survival of brain tumor cells	DAOY	Cox JL (2013)	embryonic development, neuronal development
SOX2	SRY-Box Transcription Factor 2	SOX2 interactome, mechanism and of SOX2-driven squamous cell carcinoma pathogenesis	Flp-In T-REx HEK293	Kim BR (2017)	embryonic development, neuronal development
STAT1	Signal Transducer And Activator Of Transcription 1	heat shock response	Jurkat T	Zhang Y (2010)	cell viability in response to different cell stimuli and pathogens, cellular responses to interferons and cytokines
VAX2	Ventral Anterior Homeobox 2	interactome and functional profiling of bromodomain proteins - homologous recombination and genome stability pathways	Flp-In T-REx HEK293	Kim JJ (2019)	eye development, brain development
ZIC2	Zic Family Member 2	interactome and functional profiling of bromodomain proteins - homologous recombination and genome stability pathways	Flp-In T-REx HEK293	Kim JJ (2019)	early stage of organogenesis of the central nervous system
ZKSCAN2	Zinc Finger With KRAB And SCAN Domains 2	interactome and functional profiling of bromodomain proteins - homologous recombination and genome stability pathways	Flp-In T-REx HEK293	Kim JJ (2019)	regulation of transcription
ZNF212	Zinc Finger Protein 212	interactome and functional profiling of bromodomain proteins - homologous recombination and genome stability pathways	Flp-In T-REx HEK293	Kim JJ (2019)	regulation of transcription
INI1
AR	Androgen Receptor	interactome - glucocorticoid and androgen signaling pathways	Flp-In T-REx HEK293	Lempiaeinen JK (2017)	androgen receptor, stimulates transcription of androgen responsive genes, affect cellular proliferation and differentiation in target tissue
AR	Androgen Receptor	interactome	LNCaP	Chen M (2022)	androgen receptor, stimulates transcription of androgen responsive genes, affect cellular proliferation and differentiation in target tissue
BHLHE40	Basic Helix-Loop-Helix Family Member E40	interactome of acute lymphoblastic leukemia cancer gene products	(yeast two-hybrid system)	Daakour S (2016)	circadian rhythm of blood pressure, chondrocyte differentiation
CDX2	Caudal Type Homeobox 2	villin expression	(GST pull-down assay)	Yamamichi N (2009)	cell growth, differentiation, early embryonic development of the intestinal tract
CEBPB	CCAAT Enhancer Binding Protein Beta	CEBPB interactome, differentation	HeLa, HepG2	Steinberg XP (2012)	immune and inflammatory responses, adipogenesis, gluconeogenic pathway, liver regeneration, hematopoiesis, early embryogenesis
DRAP1	Dr1-associated corepressor	interactome	MCF10A, MCF7, MDA231	Havugimana PC (2022)	repression of transcription
DDIT3 (as a fusion oncoprotein FUS‐DDIT3)	DNA Damage Inducible Transcript 3	interaction between FET oncoproteins and SWI/SNF complex	MLS 402-91	Linden M (2019)	adipogenesis, erythropoiesis, apoptosis
EPAS1	Endothelial PAS Domain Protein 1	HIF2α interactome in melanoma development	501mel	Steunou AL (2012)	induction of oxygen regulated genes
ESR2	Estrogen Receptor 2	ESR2 interactome in human breast cancer	MCF-7	Giurato G (2018)	estrogen receptor
FLI1 (as a fusion oncoprotein EWSR1‐FLI1)	Fli-1 Proto-Oncogene, ETS Transcription Factor	interaction between FET oncoproteins and SWI/SNF complex	EWS TC‐71	Linden M (2019)	transcriptional misregulation in cancer, hematopoietic stem cell differentiation
FOXN1	Forkhead Box N1	interactome of transcription factors	HEK293T	Li X (2015)	development, differentiation, and function of thymic epithelial cells, maintenance of hematopoiesis and particularly T lineage progenitors within the bone marrow niche with age, vascularization of the thymus anlage, terminal differentiation of epithelial cells in the epidermis and hair follicles, early prenatal stages of T-cell ontogeny
GATAD2B	Transcriptional repressor p66-beta	interactome	MCF10A, MCF7, MDA231	Havugimana PC (2022)	Transcriptional repressor
GATA4	Transcription factor GATA-4	cardiac developmental malformations	human induced pluripotent stem cell–derived cardiac progenitors	Gonzalez-Teran B (2022)	cardiac development and function
HMGA1	High mobility group protein HMG-I/HMG-Y	interactome	CRISPR-edited HEK293T	Cho NH (2022)	transcription regulation
HOMEZ	Homeobox And Leucine Zipper Encoding	interactome of acute lymphoblastic leukemia cancer gene products	(yeast two-hybrid system)	Daakour S (2016)	regulation of transcription
HSF1	Heat Shock Transcription Factor 1	heat shock response	HeLa	Sullivan EK (2001)	heat shock response
HSFY1	Heat Shock Transcription Factor Y-Linked 1	interactome of acute lymphoblastic leukemia cancer gene products	(yeast two-hybrid system)	Daakour S (2016)	heat shock response
IKZF3	IKAROS Family Zinc Finger 3	interactome of acute lymphoblastic leukemia cancer gene products	(yeast two-hybrid system)	Daakour S (2016)	lymphocyte differentiation, regulating BCL2 expression and controlling apoptosis in T-cells
JUN	Jun Proto-Oncogene, AP-1 Transcription Factor Subunit	interactome of transcription factors	HEK293T	Li X (2015)	steroidogenic gene expression upon cAMP signaling pathway stimulation
MBD2	Methyl-CpG-binding domain protein 2	interactome	MCF10A, MCF7, MDA231	Havugimana PC (2022)	Acts as transcriptional repressor and plays a role in gene silencing
MBD3	Methyl-CpG-binding domain protein 3	interactome	MCF10A, MCF7, MDA231	Havugimana PC (2022)	Acts as transcriptional repressor and plays a role in gene silencing
MYC	MYC Proto-Oncogene, BHLH Transcription Factor	SWI/SNF complex and MYC interaction	SK-BR3, T47D, A549, NCI-H520	Stojanova (2016)	cell cycle progression, apoptosis, cellular transformation, angiogenesis, somatic reprogramming, control of self-renewal of embryonic stem cells, early development
MYC	MYC Proto-Oncogene, BHLH Transcription Factor	transcriptional repression of the MYC target carbamoyltransferase-dihydroorotase gene (CAD)	(GST pull-down assay)	Pal S (2003)	cell cycle progression, apoptosis, cellular transformation, angiogenesis, somatic reprogramming, control of self-renewal of embryonic stem cells, early development
NCOR1	Nuclear Receptor Corepressor 1	analysis of nuclear receptor corepressor complex	HeLa	Underhill C (2000)	negatively regulates androgen receptor signaling and androgen-induced cell proliferation, may be involved in the control of the circadian rhythms and in lipid metabolism in the liver
NFATC1	Nuclear Factor Of Activated T Cells 1	interactome of transcription factors	HEK293T	Li X (2015)	immune response, osteoclastogenesis
NR0B2	Nuclear Receptor Subfamily 0 Group B Member 2	bile acid signaling	HepG2, (GST pull-down assay)	Kemper JK (2004)	nuclear hormone receptor family; interacts with estrogen, retinoid and thyroid hormone receptors; component of the liver circadian clock; may regulate hepatic lipid metabolism
NR2C2	Nuclear Receptor Subfamily 2 Group C Member 2	γ-globin gene repression, NR2C2 interactome	HUDEP-2	Yu L (2018)	nuclear hormone receptor; signaling pathways of retinoic acid receptor, retinoid X, vitamin D3 receptor, thyroid hormone receptor and estrogen receptor; development, cellular differentiation and homeostasis, early embryonic development and embryonic stem cells, spermatogenesis and cerebellum development
NR3C1	Nuclear Receptor Subfamily 3 Group C Member 1, Glucocorticoid Receptor	interactome - glucocorticoid and androgen signaling pathways	Flp-In T-REx HEK293	Lempiaeinen JK (2017)	glucocorticoid receptor, hormone signaling, inflammatory responses, cellular proliferation, differentiation, apoptosis, gluconeogenesis
OTX2	Orthodenticle Homeobox 2	interactome of acute lymphoblastic leukemia cancer gene products	(yeast two-hybrid system)	Daakour S (2016)	development of the brain and the sense organs, proliferation and differentiation of dopaminergic neuronal progenitor cells
RELB	RELB Proto-Oncogene, NF-KB Subunit	interactome - tumour necrosis factor (TNF)-α/NF-kappa B signal transduction pathway	HEK293	Bouwmeester T (2004)	inflammation, immunity, differentiation, cell growth, tumorigenesis and apoptosis, T and B lymphocyte maturation and function
RUNX1	RUNX Family Transcription Factor 1	hematopoietic-specific gene expression	Jurkat	Bakshi R (2010)	development
RXRA	Retinoid X Receptor Alpha	interactome of acute lymphoblastic leukemia cancer gene products	(yeast two-hybrid system)	Daakour S (2016)	retinoic acid receptor, signaling, hormone response, development
SOX2	SRY-Box Transcription Factor 2	SOX2 interactome in medulloblastoma, growth and survival of brain tumor cells	DAOY	Cox JL (2013)	embryonic development, neuronal development
TFAP4	Transcription Factor AP-4	transcriptional repression of HDM2, TFAP4 interactome	HCT116	Ku WC (2009)	DNA damage response, viral infection, cell cycle
TP53	Tumor Protein P53	transcriptional activation and cell growth suppression	C33A, HEK293T, U2OS, (GST pull-down assay)	Lee D (2002)	cell cycle arrest, apoptosis, senescence, DNA repair, metabolism, tumor supression
TSC22D4	TSC22 Domain Family Member 4	interactome of acute lymphoblastic leukemia cancer gene products	(yeast two-hybrid system)	Daakour S (2016)	regulation of transcription
ZNF398	Zinc Finger Protein 398	interactome of acute lymphoblastic leukemia cancer gene products	(yeast two-hybrid system)	Daakour S (2016)	regulation of transcription
ZNF688	Zinc Finger Protein 688	interactome	(yeast two-hybrid system)	Luck K (2020)	regulation of transcription
BAF60A
AR	Androgen Receptor	interactome - glucocorticoid and androgen signaling pathways	Flp-In T-REx HEK293	Lempiaeinen JK (2017)	androgen receptor, stimulates transcription of androgen responsive genes, affect cellular proliferation and differentiation in target tissue
AR	Androgen Receptor	androgen signaling pathway	LNCaP, Hep3B	van de Wijngaart DJ (2009)	androgen receptor, stimulates transcription of androgen responsive genes, affect cellular proliferation and differentiation in target tissue
AR	Androgen Receptor	interactome	VCaP	Chen M (2022)	androgen receptor, stimulates transcription of androgen responsive genes, affect cellular proliferation and differentiation in target tissue
DDIT3 (as a fusion oncoprotein FUS‐DDIT3)	DNA Damage Inducible Transcript 3	interaction between FET oncoproteins and SWI/SNF complex	MLS 402-91	Linden M (2019)	adipogenesis, erythropoiesis, apoptosis
ESR1	Estrogen Receptor 1	glucocorticoid response	(GST pull-down assay)	Hsiao PW (2003)	estrogen receptor, growth, metabolism, sexual development, gestation, cellular proliferation and differentiation
ESR2	Estrogen Receptor 2	ESR2 interactome in human breast cancer	MCF-7	Giurato G (2018)	estrogen receptor
FLI1 (as a fusion oncoprotein EWSR1‐FLI1)	Fli-1 Proto-Oncogene, ETS Transcription Factor	interaction between FET oncoproteins and SWI/SNF complex	EWS TC‐71	Linden M (2019)	transcriptional misregulation in cancer, hematopoietic stem cell differentiation
GATA4	Transcription factor GATA-4	cardiac developmental malformations	human induced pluripotent stem cell–derived cardiac progenitors	Gonzalez-Teran B (2022)	cardiac development and function
HES6	Hes Family BHLH Transcription Factor 6	interactome	(yeast two-hybrid system)	Luck K (2020)	cell differentiation
HOMEZ	Homeobox And Leucine Zipper Encoding	interactome	(yeast two-hybrid system)	Luck K (2020)	regulation of transcription
HOXD3	Homeobox D3	interactome	(yeast two-hybrid system)	Luck K (2020)	morphogenesis
IKZF3	IKAROS Family Zinc Finger 3	interactome	(yeast two-hybrid system)	Luck K (2020)	lymphocyte differentiation, regulating BCL2 expression and controlling apoptosis in T-cells
MYC	MYC Proto-Oncogene, BHLH Transcription Factor	MYC interactome, tumorigenesis	Flp-In T-REx HEK293	Kalkat M (2018)	cell cycle progression, apoptosis, cellular transformation, angiogenesis, somatic reprogramming, control of self-renewal of embryonic stem cells, early development
NFATC1	Nuclear Factor Of Activated T Cells 1	NFAT interactome	Jurkat E6	Gabriel CH (2016)	immune response, osteoclastogenesis
NFATC2	Nuclear Factor Of Activated T Cells 2	NFAT interactome	Jurkat E6	Gabriel CH (2016)	expression of cytokine genes in T-cells, invasive migration
NR1H4	Nuclear Receptor Subfamily 1 Group H Member 4	glucocorticoid response	(GST pull-down assay)	Hsiao PW (2003)	homeostasis of bile acids
NR3C1	Nuclear Receptor Subfamily 3 Group C Member 1, Glucocorticoid Receptor	glucocorticoid response	(GST pull-down assay), T47D	Hsiao PW (2003)	glucocorticoid receptor, hormone signaling, inflammatory responses, cellular proliferation, differentiation, apoptosis, gluconeogenesis
PLAGL2	PLAG1 Like Zinc Finger 2	interactome	(yeast two-hybrid system)	Luck K (2020)	regulation of transcription
PBX4	PBX Homeobox 4	interactome	(yeast two-hybrid system)	Luck K (2020)	embryonic development, cellular differentiation
PGR	Progesterone Receptor	glucocorticoid response	(GST pull-down assay)	Hsiao PW (2003)	progesterone receptor, proliferation and differentiation, establishment and maintenance of pregnancy
PKNOX2	PBX/Knotted 1 Homeobox 2	interactome	(yeast two-hybrid system)	Luck K (2020)	cell proliferation, differentiation, death
RELB	RELB Proto-Oncogene, NF-KB Subunit	interactome	HEK293T	Huttlin EL (2017)	inflammation, immunity, differentiation, cell growth, tumorigenesis and apoptosis, T and B lymphocyte maturation and function
RORB	RAR Related Orphan Receptor B	interactome	(yeast two-hybrid system)	Luck K (2020)	hormone receptor, development of rod and cone photoreceptor cells, circadian rhythm
RUNX1	RUNX Family Transcription Factor 1	myeloid differentiation	Kasumi-1, SKNO-1	Huber FM (2017)	development
TP53	Tumor Protein P53	cell cycle, apaoptosis	HEK293T, (yeast two-hybrid assay)	Oh J (2008)	cell cycle arrest, apoptosis, senescence, DNA repair, metabolism, tumor supression
ZNF69	Zinc Finger Protein 69	interactome	(yeast two-hybrid system)	Luck K (2020)	may be involved in transcriptional regulation
ZNF417	Zinc Finger Protein 417	interactome	(yeast two-hybrid system)	Luck K (2020)	may be involved in transcriptional regulation
ZNF438	Zinc Finger Protein 438	interactome	(yeast two-hybrid system)	Luck K (2020)	may be involved in transcriptional regulation
ZNF511	Zinc Finger Protein 511	interactome	(yeast two-hybrid system)	Luck K (2020)	may be involved in transcriptional regulation
ZNF629	Zinc Finger Protein 629	interactome	(yeast two-hybrid system)	Luck K (2020)	may be involved in transcriptional regulation
ZNF655	Zinc Finger Protein 655	interactome	(yeast two-hybrid system)	Luck K (2020)	may be involved in transcriptional regulation
BAF60B
AR	Androgen Receptor	interactome	LNCaP, VCaP	Chen M (2022)	androgen receptor, stimulates transcription of androgen responsive genes, affect cellular proliferation and differentiation in target tissue
DDIT3 (as a fusion oncoprotein FUS‐DDIT3)	DNA Damage Inducible Transcript 3	interaction between FET oncoproteins and SWI/SNF complex	MLS 402-91	Linden M (2019)	adipogenesis, erythropoiesis, apoptosis
ESR2	Estrogen Receptor 2	ESR2 interactome in human breast cancer	MCF-7	Giurato G (2018)	estrogen receptor
FLI1 (as a fusion oncoprotein EWSR1‐FLI1)	Fli-1 Proto-Oncogene, ETS Transcription Factor	interaction between FET oncoproteins and SWI/SNF complex	EWS TC‐71	Linden M (2019)	transcriptional misregulation in cancer, hematopoietic stem cell differentiation
GATAD2B	Transcriptional repressor p66-beta	interactome	MCF10A, MCF7, MDA231	Havugimana PC (2022)	Transcriptional repressor
GATA4	Transcription factor GATA-4	cardiac developmental malformations	human induced pluripotent stem cell–derived cardiac progenitors	Gonzalez-Teran B (2022)	cardiac development and function
IKZF1	IKAROS Family Zinc Finger 1	desensitization of myeloma cell lines and primary tumors to lenalidomide	ARP-1	Zhou N (2019)	lymphocyte and thymocyte differentiation, hematopoietic cell differentiation, apoptosis
IKZF3	IKAROS Family Zinc Finger 3	desensitization of myeloma cell lines and primary tumors to lenalidomide	ARP-1	Zhou N (2019)	lymphocyte differentiation, regulating BCL2 expression and controlling apoptosis in T-cells
MBD2	Methyl-CpG-binding domain protein 2	interactome	MCF10A, MCF7, MDA231	Havugimana PC (2022)	Acts as transcriptional repressor and plays a role in gene silencing
MBD3	Methyl-CpG-binding domain protein 3	interactome	MCF10A, MCF7, MDA231	Havugimana PC (2022)	Acts as transcriptional repressor and plays a role in gene silencing
MYC	MYC Proto-Oncogene, BHLH Transcription Factor	MYC interactome, tumorigenesis	Flp-In T-REx HEK293	Kalkat M (2018)	cell cycle progression, apoptosis, cellular transformation, angiogenesis, somatic reprogramming, control of self-renewal of embryonic stem cells, early development
NFATC1	Nuclear Factor Of Activated T Cells 1	NFAT interactome	Jurkat E6	Gabriel CH (2016)	immune response, osteoclastogenesis
NFATC2	Nuclear Factor Of Activated T Cells 2	NFAT interactome	Jurkat E6	Gabriel CH (2016)	expression of cytokine genes in T-cells, invasive migration
NR2C2	Nuclear Receptor Subfamily 2 Group C Member 2	γ-globin gene repression, NR2C2 interactome	HUDEP-2	Yu L (2018)	nuclear hormone receptor; signaling pathways of retinoic acid receptor, retinoid X, vitamin D3 receptor, thyroid hormone receptor and estrogen receptor; development, cellular differentiation and homeostasis, early embryonic development and embryonic stem cells, spermatogenesis and cerebellum development
RELB	RELB Proto-Oncogene, NF-KB Subunit	interactome	HEK293T	Huttlin EL (2017)	inflammation, immunity, differentiation, cell growth, tumorigenesis and apoptosis, T and B lymphocyte maturation and function
SMAD2	SMAD Family Member 2	SMAD protein family interactome, bone morphogenic protein (BMP) and transforming growth factor β (TGF-β) signaling pathways	HeLa	Baas R (2016)	cell proliferation, apoptosis, differentiation
TP53	Tumor Protein P53	TP53 protein family interactome	HEK293T	Lunardi A (2010)	cell cycle arrest, apoptosis, senescence, DNA repair, metabolism, tumor supression
TP63	Tumor Protein P63	TP53 protein family interactome	HEK293T	Lunardi A (2010)	skin development and maintenance, adult stem/progenitor cell regulation, heart development, premature aging, epithelial morphogenesis
TP73	Tumor Protein P73	TP53 protein family interactome	HEK293T	Lunardi A (2010)	cellular responses to stress and development, response to DNA damage
BAF60C
DDIT3 (as a fusion oncoprotein FUS‐DDIT3)	DNA Damage Inducible Transcript 3	interaction between FET oncoproteins and SWI/SNF complex	MLS 402-91	Linden M (2019)	adipogenesis, erythropoiesis, apoptosis
ESR1	Estrogen Receptor 1	retinoid-controlled transcriptional process	(GST pull-down assay)	Flajollet S (2007)	estrogen receptor, growth, metabolism, sexual development, gestation, cellular proliferation and differentiation
ESRRA	Estrogen Related Receptor Alpha	interaction of SWI/SNF complex subunits with selected nuclear receptors and transcription factors	(GST pull-down assay)	Debril MB (2004)	encoded protein closely related to the estrogen receptor, cellular energy production, mitochondrial biogenesis
FLI1 (as a fusion oncoprotein EWSR1‐FLI1)	Fli-1 Proto-Oncogene, ETS Transcription Factor	interaction between FET oncoproteins and SWI/SNF complex	EWS TC‐71	Linden M (2019)	transcriptional misregulation in cancer, hematopoietic stem cell differentiation
JUN	Jun Proto-Oncogene, AP-1 Transcription Factor Subunit	interaction of SWI/SNF complex subunits with selected nuclear receptors and transcription factors	(GST pull-down assay)	Debril MB (2004)	steroidogenic gene expression upon cAMP signaling pathway stimulation
NR1H4	Nuclear Receptor Subfamily 1 Group H Member 4	interaction of SWI/SNF complex subunits with selected nuclear receptors and transcription factors	(GST pull-down assay)	Debril MB (2004)	homeostasis of bile acids
PBX1	PBX Homeobox 1	interaction of SWI/SNF complex subunits with selected nuclear receptors and transcription factors	(GST pull-down assay)	Debril MB (2004)	osteogenesis, spleen development, may have a role in steroidogenesis and, subsequently, sexual development and differentiation
PPARG	Peroxisome Proliferator Activated Receptor Gamma	interaction of SWI/SNF complex subunits with selected nuclear receptors and transcription factors	(GST pull-down assay), (yeast two-hybrid system)	Debril MB (2004)	adipocyte differentiation, glucose homeostasis, gut homeostasis, regulation of cardiovascular circadian rhythms
RARA	Retinoic Acid Receptor Alpha	retinoid-controlled transcriptional process	(GST pull-down assay)	Flajollet S (2007)	retinoic acid receptor, signaling, hormone response, development
RARB	Retinoic Acid Receptor Beta	retinoid-controlled transcriptional process	(GST pull-down assay)	Flajollet S (2007)	retinoic acid receptor, signaling, hormone response, development
RARG	Retinoic Acid Receptor Gamma	retinoid-controlled transcriptional process	(GST pull-down assay)	Flajollet S (2007)	retinoic acid receptor, signaling, hormone response, development
RELB	RELB Proto-Oncogene, NF-KB Subunit	interactome	HEK293T	Huttlin EL (2017)	inflammation, immunity, differentiation, cell growth, tumorigenesis and apoptosis, T and B lymphocyte maturation and function
RORA	RAR Related Orphan Receptor A	interaction of SWI/SNF complex subunits with selected nuclear receptors and transcription factors	(GST pull-down assay)	Debril MB (2004)	embryonic development, cellular differentiation, immunity, circadian rhythm, metabolism of lipid, steroid, xenobiotics and of glucose
RXRA	Retinoid X Receptor Alpha	retinoid-controlled transcriptional process	(GST pull-down assay)	Flajollet S (2007)	retinoic acid receptor, signaling, hormone response, development
SREBF1	Sterol Regulatory Element Binding Transcription Factor 1	interaction of SWI/SNF complex subunits with selected nuclear receptors and transcription factors	(GST pull-down assay)	Debril MB (2004)	lipid homeostasis
BAF155
AR	Androgen Receptor	carcinogenesis - androgen-dependent transcriptional hyperactivity in prostate cancer cells	1532T	Wang Q (2004)	androgen receptor, stimulates transcription of androgen responsive genes, affect cellular proliferation and differentiation in target tissue
AR	Androgen Receptor	interactome - glucocorticoid and androgen signaling pathways	Flp-In T-REx HEK293	Lempiaeinen JK (2017)	androgen receptor, stimulates transcription of androgen responsive genes, affect cellular proliferation and differentiation in target tissue
AR	Androgen Receptor	interactome	LNCaP, VCaP	Chen M (2022)	androgen receptor, stimulates transcription of androgen responsive genes, affect cellular proliferation and differentiation in target tissue
ASCL1	Achaete-scute homolog 1	neurodifferentiation	human induced pluripotent stem cells	Păun O (2023)	neuronal differentiation: acts as a pioneer transcription factor, accessing closed chromatin to allow other factors to bind and activate neural pathways
CEBPA	CCAAT Enhancer Binding Protein Alpha	adipocyte differentiation	C33A	Pedersen TA (2001)	cell cycle regulation, body weight homeostasis, proliferation and the differentiation of myeloid progenitors, adipocytes, hepatocytes and cells of the lung and the placenta, terminal adipocyte differentiation, energy homeostasis, lipid metabolism, gluconeogenesis
CEBPB	CCAAT Enhancer Binding Protein Beta	CEBPB interactome, differentation	HeLa	Steinberg XP (2012)	immune and inflammatory responses, adipogenesis, gluconeogenic pathway, liver regeneration, hematopoiesis, early embryogenesis
CIC	Capicua Transcriptional Repressor	regulation of MAPK pathway in oligodendrogliomas	Flp-In T-REx HEK293	Weissmann S (2018)	development of the central nervous system
DRAP1	Dr1-associated corepressor	interactome	MCF10A, MCF7, MDA231	Havugimana PC (2022)	repression of transcription
DDIT3 (as a fusion oncoprotein FUS‐DDIT3)	DNA Damage Inducible Transcript 3	interaction between FET oncoproteins and SWI/SNF complex	MLS 402-91	Linden M (2019)	adipogenesis, erythropoiesis, apoptosis
E2F6	E2F Transcription Factor 6	cell cycle progression	HEK293	Leung JY (2012)	control of the cell cycle
EPAS1	Endothelial PAS Domain Protein 1	HIF2α interactome in melanoma development	501mel	Steunou AL (2012)	induction of oxygen regulated genes
FLI1 (as a fusion oncoprotein EWSR1‐FLI1)	Fli-1 Proto-Oncogene, ETS Transcription Factor	interaction between FET oncoproteins and SWI/SNF complex	EWS TC‐71	Linden M (2019)	transcriptional misregulation in cancer, hematopoietic stem cell differentiation
FOS	Fos Proto-Oncogene, AP-1 Transcription Factor Subunit	interactome of transcription factors	HEK293T	Li X (2015)	cell proliferation, differentiation, transformation, apoptosis, development of cells destined to form and maintain the skeleton, phospholipid synthesis
GATAD2B	Transcriptional repressor p66-beta	interactome	MCF10A, MCF7, MDA231	Havugimana PC (2022)	Transcriptional repressor
GATA4	Transcription factor GATA-4	cardiac developmental malformations	human induced pluripotent stem cell–derived cardiac progenitors	Gonzalez-Teran B (2022)	cardiac development and function
HMGA1	High mobility group protein HMG-I/HMG-Y	interactome	CRISPR-edited HEK293T	Cho NH (2022)	transcription regulation
HOXB13	Homeobox B13	SWI/SNF interaction depending on the type of prostate cancer	LNCaP-AR	Cyrta (2020)	regulation of androgen receptor activity, chromatin regulation/acetylation
JUN	Jun Proto-Oncogene, AP-1 Transcription Factor Subunit	interactome of transcription factors	HEK293T	Li X (2015)	steroidogenic gene expression upon cAMP signaling pathway stimulation
KLF1	Kruppel Like Factor 1	β-globin expression	(GST pull-down assay)	Kadam S (2000)	erythropoiesis
MBD2	Methyl-CpG-binding domain protein 2	interactome	MCF10A, MCF7, MDA231	Havugimana PC (2022)	Acts as transcriptional repressor and plays a role in gene silencing
MBD3	Methyl-CpG-binding domain protein 3	interactome	MCF10A, MCF7, MDA231	Havugimana PC (2022)	Acts as transcriptional repressor and plays a role in gene silencing
MYC	MYC Proto-Oncogene, BHLH Transcription Factor	ubiquitination	U2OS	Heidelberger JB (2018)	cell cycle progression, apoptosis, cellular transformation, angiogenesis, somatic reprogramming, control of self-renewal of embryonic stem cells, early development
MYC	MYC Proto-Oncogene, BHLH Transcription Factor	MYC interactome	DLD1	Koch HB (2007)	cell cycle progression, apoptosis, cellular transformation, angiogenesis, somatic reprogramming, control of self-renewal of embryonic stem cells, early development
MYC	MYC Proto-Oncogene, BHLH Transcription Factor	transcriptional repression of the MYC target carbamoyltransferase-dihydroorotase gene (CAD)	(GST pull-down assay)	Pal S (2003)	cell cycle progression, apoptosis, cellular transformation, angiogenesis, somatic reprogramming, control of self-renewal of embryonic stem cells, early development
MYC	MYC Proto-Oncogene, BHLH Transcription Factor	interactions of the oncoprotein transcription factor MYC with the SWI/SNF chromatin remodeler in SNF5-null cancers	G401, A204	Woodley (2021)	cell cycle progression, apoptosis, cellular transformation, angiogenesis, somatic reprogramming, control of self-renewal of embryonic stem cells, early development
NCOA3	Nuclear receptor coactivator 3	interactome	MCF10A, MCF7, MDA231	Havugimana PC (2022)	stimulation the transcriptional activities in a hormone-dependent manner
NFATC1	Nuclear Factor Of Activated T Cells 1	NFAT interactome	Jurkat E6	Gabriel CH (2016)	immune response, osteoclastogenesis
NFATC2	Nuclear Factor Of Activated T Cells 2	NFAT interactome	Jurkat E6	Gabriel CH (2016)	expression of cytokine genes in T-cells, invasive migration
NKX2.1	NK2 Homeobox 1	SWI/SNF interaction depending on the type of prostate cancer	NCI-H660	Cyrta (2020)	regulation of expression of thyroid-specific genes
NR2C2	Nuclear Receptor Subfamily 2 Group C Member 2	interactome	HeLa	Hein MY (2015)	nuclear hormone receptor; signaling pathways of retinoic acid receptor, retinoid X, vitamin D3 receptor, thyroid hormone receptor and estrogen receptor; development, cellular differentiation and homeostasis, early embryonic development and embryonic stem cells, spermatogenesis and cerebellum development
NR2C2	Nuclear Receptor Subfamily 2 Group C Member 2	γ-globin gene repression, NR2C2 interactome	HUDEP-2	Yu L (2018)	nuclear hormone receptor; signaling pathways of retinoic acid receptor, retinoid X, vitamin D3 receptor, thyroid hormone receptor and estrogen receptor; development, cellular differentiation and homeostasis, early embryonic development and embryonic stem cells, spermatogenesis and cerebellum development
NR3C1	Nuclear Receptor Subfamily 3 Group C Member 1, Glucocorticoid Receptor	glucocorticoid response	T47D	Hsiao PW (2003)	glucocorticoid receptor, hormone signaling, inflammatory responses, cellular proliferation, differentiation, apoptosis, gluconeogenesis
NR3C1	Nuclear Receptor Subfamily 3 Group C Member 1, Glucocorticoid Receptor	interactome - glucocorticoid and androgen signaling pathways	Flp-In T-REx HEK293	Lempiaeinen JK (2017)	glucocorticoid receptor, hormone signaling, inflammatory responses, cellular proliferation, differentiation, apoptosis, gluconeogenesis
RELB	RELB Proto-Oncogene, NF-KB Subunit	interactome - tumour necrosis factor (TNF)-α/NF-kappa B signal transduction pathway	HEK293	Bouwmeester T (2004)	inflammation, immunity, differentiation, cell growth, tumorigenesis and apoptosis, T and B lymphocyte maturation and function
RUNX1	RUNX Family Transcription Factor 1	myeloid differentiation	Kasumi-1, SKNO-1	Huber FM (2017)	development
RUNX1	RUNX Family Transcription Factor 1	hematopoietic-specific gene expression	Jurkat	Bakshi R (2010)	development
SMAD2	SMAD Family Member 2	hematopoiesis	HeLa-S3	He W (2006)	cell proliferation, apoptosis, differentiation
SMAD2	SMAD Family Member 2	cellular response to a cytokine	HeLa	Xi Q (2008)	cell proliferation, apoptosis, differentiation
SMAD2	SMAD Family Member 2	interactome	MCF10A, MCF7, MDA231	Havugimana PC (2022)	cell proliferation, apoptosis, differentiation
SMAD3	SMAD Family Member 3	interactome	MCF10A, MCF7, MDA231	Havugimana PC (2022)	cell proliferation, chondrogenesis, osteogenesis, inhibition of wound healing
SMAD3	SMAD Family Member 3	cellular response to a cytokine	HeLa	Xi Q (2008)	cell proliferation, chondrogenesis, osteogenesis, inhibition of wound healing
SOX2	SRY-Box Transcription Factor 2	SOX2 interactome, mechanism and of SOX2-driven squamous cell carcinoma pathogenesis	Flp-In T-REx HEK293	Kim BR (2017)	embryonic development, neuronal development
SP1	Sp1 Transcription Factor	β-globin expression	(GST pull-down assay)	Kadam S (2000)	cell differentiation, cell growth, apoptosis, immune responses, response to DNA damage
STAT2	Signal Transducer And Activator Of Transcription 2	regulation of expression of interferon-α-inducible genes	U6	Huang M (2002)	cellular response to interferon, innate antiviral activity
TP53	Tumor Protein P53	mechanism of mutant TP53 dependent VEGFR2 expression in breast cancer cell lines, migration	MDA-231, MDA-468	Pfister NT (2015)	cell cycle arrest, apoptosis, senescence, DNA repair, metabolism, tumor supression
ZNF581	Zinc Finger Protein 581	interactome	(yeast two-hybrid system)	Luck K (2020)	regulation of transcription
BAF170
ADNP	Activity Dependent Neuroprotector Homeobox	microtubule reorganization and changes in cell morphology	HEK293	Mandel S (2007)	neuroprotection
AR	Androgen Receptor	interactome - glucocorticoid and androgen signaling pathways	Flp-In T-REx HEK293	Lempiaeinen JK (2017)	androgen receptor, stimulates transcription of androgen responsive genes, affect cellular proliferation and differentiation in target tissue
DDIT3 (as a fusion oncoprotein FUS‐DDIT3)	DNA Damage Inducible Transcript 3	interaction between FET oncoproteins and SWI/SNF complex	MLS 402-91	Linden M (2019)	adipogenesis, erythropoiesis, apoptosis
DRAP1	Dr1-associated corepressor	interactome	MCF10A, MCF7, MDA231	Havugimana PC (2022)	repression of transcription
EPAS1	Endothelial PAS Domain Protein 1	HIF2α interactome in melanoma development	501mel	Steunou AL (2012)	induction of oxygen regulated genes
FLI1 (as a fusion oncoprotein EWSR1‐FLI1)	Fli-1 Proto-Oncogene, ETS Transcription Factor	interaction between FET oncoproteins and SWI/SNF complex	EWS TC‐71	Linden M (2019)	transcriptional misregulation in cancer, hematopoietic stem cell differentiation
FOS	Fos Proto-Oncogene, AP-1 Transcription Factor Subunit	interactome of transcription factors	HEK293T	Li X (2015)	cell proliferation, differentiation, transformation, apoptosis, development of cells destined to form and maintain the skeleton, phospholipid synthesis
FOXN1	Forkhead Box N1	interactome of transcription factors	HEK293T	Li X (2015)	development, differentiation, and function of thymic epithelial cells, maintenance of hematopoiesis and particularly T lineage progenitors within the bone marrow niche with age, vascularization of the thymus anlage, terminal differentiation of epithelial cells in the epidermis and hair follicles, early prenatal stages of T-cell ontogeny
GATAD2B	Transcriptional repressor p66-beta	interactome	MCF10A, MCF7, MDA231	Havugimana PC (2022)	Transcriptional repressor
GATA4	Transcription factor GATA-4	cardiac developmental malformations	human induced pluripotent stem cell–derived cardiac progenitors	Gonzalez-Teran B (2022)	cardiac development and function
GLI1	GLI Family Zinc Finger 1	interactome of transcription factors	HEK293T	Li X (2015)	stem cell proliferation, differentiation, craniofacial and digital development, development of the central nervous system and gastrointestinal tract
GTF3C3	General Transcription Factor IIIC Subunit 3	soluble multiprotein complexes among diverse metazoan	HEK293, HeLa	Wan C (2015)	RNA polymerase III-mediated transcription
JUN	Jun Proto-Oncogene, AP-1 Transcription Factor Subunit	interactome of transcription factors	HEK293T	Li X (2015)	steroidogenic gene expression upon cAMP signaling pathway stimulation
KLF1	Kruppel Like Factor 1	β-globin expression	(GST pull-down assay)	Kadam S (2000)	erythropoiesis
MBD2	Methyl-CpG-binding domain protein 2	interactome	MCF10A, MCF7, MDA231	Havugimana PC (2022)	Acts as transcriptional repressor and plays a role in gene silencing
MBD3	Methyl-CpG-binding domain protein 3	interactome	MCF10A, MCF7, MDA231	Havugimana PC (2022)	Acts as transcriptional repressor and plays a role in gene silencing
MYC	MYC Proto-Oncogene, BHLH Transcription Factor	ubiquitination	U2OS	Heidelberger JB (2018)	cell cycle progression, apoptosis, cellular transformation, angiogenesis, somatic reprogramming, control of self-renewal of embryonic stem cells, early development
NCOA3	Nuclear receptor coactivator 3	interactome	MCF10A, MCF7, MDA231	Havugimana PC (2022)	stimulation the transcriptional activities in a hormone-dependent manner
NFATC1	Nuclear Factor Of Activated T Cells 1	interactome of transcription factors	HEK293T	Li X (2015)	immune response, osteoclastogenesis
NFATC1	Nuclear Factor Of Activated T Cells 1	NFAT interactome	Jurkat E6	Gabriel CH (2016)	immune response, osteoclastogenesis
NFATC2	Nuclear Factor Of Activated T Cells 2	NFAT interactome	Jurkat E6	Gabriel CH (2016)	expression of cytokine genes in T-cells, invasive migration
NR3C1	Nuclear Receptor Subfamily 3 Group C Member 1, Glucocorticoid Receptor	interactome - glucocorticoid and androgen signaling pathways	Flp-In T-REx HEK293	Lempiaeinen JK (2017)	glucocorticoid receptor, hormone signaling, inflammatory responses, cellular proliferation, differentiation, apoptosis, gluconeogenesis
NRF1	Nuclear respiratory factor 1	interactome	MCF10A, MCF7	Havugimana PC (2022)	control of nuclear genes required for respiration, heme biosynthesis, and mitochondrial DNA transcription and replication
POU5F1	POU Class 5 Homeobox 1	interactome and functional profiling of Polycomb Group Ring Finger 1 (PCGF1) versus a pluripotency sub-network proteins in a cell model of neuronal differentiation	NT2	Oliviero G (2015)	embryonic development and stem cell pluripotency
RBPJ	Recombination Signal Binding Protein For Immunoglobulin Kappa J Region	interactome	HSB2, JURKAT	Jiang H (2022)	Transcriptional regulator
RELB	RELB Proto-Oncogene, NF-KB Subunit	interactome - tumour necrosis factor (TNF)-α/NF-kappa B signal transduction pathway	HEK293	Bouwmeester T (2004)	inflammation, immunity, differentiation, cell growth, tumorigenesis and apoptosis, T and B lymphocyte maturation and function
RELB	RELB Proto-Oncogene, NF-KB Subunit	interactome	HEK293T	Huttlin EL (2017)	inflammation, immunity, differentiation, cell growth, tumorigenesis and apoptosis, T and B lymphocyte maturation and function
REST	RE1 Silencing Transcription Factor	regulation of expression of neuronal genes	HEK293	Battaglioli E (2002)	neurogenesis
RUNX1	RUNX Family Transcription Factor 1	myeloid differentiation	Kasumi-1, SKNO-1	Huber FM (2017)	development
SP1	Sp1 Transcription Factor	β-globin expression	(GST pull-down assay)	Kadam S (2000)	cell differentiation, cell growth, apoptosis, immune responses, response to DNA damage
SMAD2	SMAD Family Member 2	hematopoiesis	HeLa-S3	He W (2006)	cell proliferation, apoptosis, differentiation
SMAD2	SMAD Family Member 2	cellular response to a cytokine	HeLa	Xi Q (2008)	cell proliferation, apoptosis, differentiation
SMAD2	SMAD Family Member 2	interactome	MCF10A, MCF7, MDA231	Havugimana PC (2022)	cell proliferation, apoptosis, differentiation
SMAD3	SMAD Family Member 3	interactome	MCF10A, MCF7, MDA231	Havugimana PC (2022)	cell proliferation, chondrogenesis, osteogenesis, inhibition of wound healing
SMAD3	SMAD Family Member 3	cellular response to a cytokine	HeLa, HEK293	Xi Q (2008)	cell proliferation, chondrogenesis, osteogenesis, inhibition of wound healing
STAT2	Signal Transducer And Activator Of Transcription 2	regulation of expression of interferon-α-inducible genes	U6	Huang M (2002)	cellular response to interferon, innate antiviral activity
TBX5	T-box transcription factor TBX5	cardiac developmental malformations	human induced pluripotent stem cell–derived cardiac progenitors	Gonzalez-Teran B (2022)	cardiac development and function
TCF4	Transcription Factor 4	interactome of transcription factors	HEK293T	Li X (2015)	initiation of neuronal differentiation
TFAP4	Transcription Factor AP-4	transcriptional repression of HDM2, TFAP4 interactome	HCT116	Ku WC (2009)	DNA damage response, viral infection, cell cycle
ZBTB7A	Zinc Finger and BTB Domain Containing 7A	non-homologous end joining pathway of DNA repair	HeLa	Liu XS (2015)	androgen receptor signaling and androgen-induced cell proliferation; differentiation, DNA repair, glycolysis, carcinogenesis
ZNF341	Zinc Finger Protein 341	nuclear interactome involving histone proteins	U2OS	Fasci D (2018)	immune homeostasis
BAF250A
ADNP	Activity Dependent Neuroprotector Homeobox	microtubule reorganization and changes in cell morphology	HEK293	Mandel S (2007)	neuroprotection
AR	Androgen Receptor	interactome - glucocorticoid and androgen signaling pathways	Flp-In T-REx HEK293	Lempiaeinen JK (2017)	androgen receptor, stimulates transcription of androgen responsive genes, affect cellular proliferation and differentiation in target tissue
AR	Androgen Receptor	interactome	LNCaP, VCaP	Chen M (2022)	androgen receptor, stimulates transcription of androgen responsive genes, affect cellular proliferation and differentiation in target tissue
ASCL1	Achaete-scute homolog 1	neurodifferentiation	human induced pluripotent stem cells	Păun O (2023)	plays a key role in neuronal differentiation: acts as a pioneer transcription factor, accessing closed chromatin to allow other factors to bind and activate neural pathways
CTCF	CCCTC-Binding Factor	CTCF interactome	WiT49	Marino MM (2019)	oocyte and preimplantation embryo development
DDIT3 (as a fusion oncoprotein FUS‐DDIT3)	DNA Damage Inducible Transcript 3	interaction between FET oncoproteins and SWI/SNF complex	MLS 402-91	Linden M (2019)	adipogenesis, erythropoiesis, apoptosis
FUS-DDIT3	oncofusion transcription factor	interaction between FET oncoproteins and SWI/SNF complex	HEK293	Davis R (2021)	FUS-DDIT3 can recruit essential components of the global transcriptional machinery
ESR1	Estrogen Receptor 1	retinoid-controlled transcriptional process	(GST pull-down assay)	Flajollet S (2007)	estrogen receptor, growth, metabolism, sexual development, gestation, cellular proliferation and differentiation
FLI1 (as a fusion oncoprotein EWSR1‐FLI1)	Fli-1 Proto-Oncogene, ETS Transcription Factor	interaction between FET oncoproteins and SWI/SNF complex	EWS TC‐71	Linden M (2019)	transcriptional misregulation in cancer, hematopoietic stem cell differentiation
GATAD2B	Transcriptional repressor p66-beta	interactome	MCF10A, MCF7, MDA231	Havugimana PC (2022)	Transcriptional repressor
GATA4	Transcription factor GATA-4	cardiac developmental malformations	human induced pluripotent stem cell–derived cardiac progenitors	Gonzalez-Teran B (2022)	cardiac development and function
HIC1	HIC ZBTB Transcriptional Repressor 1	E2F1 repression	WI38, (yeast two-hybrid system)	Van Rechem C (2009)	apoptosis, development, signaling, DNA damage response
MBD2	Methyl-CpG-binding domain protein 2	interactome	MCF10A, MCF7, MDA231	Havugimana PC (2022)	Acts as transcriptional repressor and plays a role in gene silencing
MBD3	Methyl-CpG-binding domain protein 3	interactome	MCF10A, MCF7, MDA231	Havugimana PC (2022)	Acts as transcriptional repressor and plays a role in gene silencing
MEF2C	Myocyte Enhancer Factor 2C	human heart development	hESC line H9	(Liu 2020)	myogenesis
MYC	MYC Proto-Oncogene, BHLH Transcription Factor	ubiquitination	U2OS	Heidelberger JB (2018)	cell cycle progression, apoptosis, cellular transformation, angiogenesis, somatic reprogramming, control of self-renewal of embryonic stem cells, early development
NFATC1	Nuclear Factor Of Activated T Cells 1	NFAT interactome	Jurkat E6	Gabriel CH (2016)	immune response, osteoclastogenesis
NFATC2	Nuclear Factor Of Activated T Cells 2	NFAT interactome	Jurkat E6	Gabriel CH (2016)	expression of cytokine genes in T-cells, invasive migration
NR3C1	Nuclear Receptor Subfamily 3 Group C Member 1, Glucocorticoid Receptor	interactome - glucocorticoid and androgen signaling pathways	Flp-In T-REx HEK293	Lempiaeinen JK (2017)	glucocorticoid receptor, hormone signaling, inflammatory responses, cellular proliferation, differentiation, apoptosis, gluconeogenesis
PGR	Progesterone Receptor	progesterone signaling pathway in breast cancer	T47D-MTVL	Vicent GP (2009)	progesterone receptor, proliferation and differentiation, establishment and maintenance of pregnancy
RARA	Retinoic Acid Receptor Alpha	retinoid-controlled transcriptional process	(GST pull-down assay)	Flajollet S (2007)	retinoic acid receptor, signaling, hormone response, development
RARB	Retinoic Acid Receptor Beta	retinoid-controlled transcriptional process	(GST pull-down assay)	Flajollet S (2007)	retinoic acid receptor, signaling, hormone response, development
RARG	Retinoic Acid Receptor Gamma	retinoid-controlled transcriptional process	(GST pull-down assay)	Flajollet S (2007)	retinoic acid receptor, signaling, hormone response, development
REST	RE1 Silencing Transcription Factor, NRSF	neurogenesis	hESC line H9	(Liu 2020)	transcriptional repressor
RUNX1	RUNX Family Transcription Factor 1	myeloid differentiation	Kasumi-1, SKNO-1	Huber FM (2017)	development
SOX2	SRY-Box Transcription Factor 2	SOX2 interactome in medulloblastoma, growth and survival of brain tumor cells	DAOY	Cox JL (2013)	embryonic development, neuronal development
SOX2	SRY-Box Transcription Factor 2	SOX2 interactome, mechanism and of SOX2-driven squamous cell carcinoma pathogenesis	Flp-In T-REx HEK293	Kim BR (2017)	embryonic development, neuronal development
TBXT	T-Box Transcription Factor T	human heart development	hESC line H9	(Liu 2020)	mesoderm formation, differentiation
TFAP4	Transcription Factor AP-4	transcriptional repression of HDM2, TFAP4 interactome	HCT116	Ku WC (2009)	DNA damage response, viral infection, cell cycle
TP53	Tumor Protein P53	tumor growth in gynecologic cancers	OSE4, HEK293FT, (GST pull-down assay)	Guan B (2011)	cell cycle arrest, apoptosis, senescence, DNA repair, metabolism, tumor supression
ZBTB7A	Zinc Finger and BTB Domain Containing 7A	non-homologous end joining pathway of DNA repair	HeLa	Liu XS (2015)	androgen receptor signaling and androgen-induced cell proliferation; differentiation, DNA repair, glycolysis, carcinogenesis
BAF250B
AR	Androgen Receptor	interactome - glucocorticoid and androgen signaling pathways	Flp-In T-REx HEK293	Lempiaeinen JK (2017)	androgen receptor, stimulates transcription of androgen responsive genes, affect cellular proliferation and differentiation in target tissue
AR	Androgen Receptor	interactome	LNCaP, VCaP	Chen M (2022)	androgen receptor, stimulates transcription of androgen responsive genes, affect cellular proliferation and differentiation in target tissue
DDIT3 (as a fusion oncoprotein FUS‐DDIT3)	DNA Damage Inducible Transcript 3	interaction between FET oncoproteins and SWI/SNF complex	MLS 402-91	Linden M (2019)	adipogenesis, erythropoiesis, apoptosis
EPAS1	Endothelial PAS Domain Protein 1	HIF2α interactome in melanoma development	501mel	Steunou AL (2012)	induction of oxygen regulated genes
FLI1 (as a fusion oncoprotein EWSR1‐FLI1)	Fli-1 Proto-Oncogene, ETS Transcription Factor	interaction between FET oncoproteins and SWI/SNF complex	EWS TC‐71	Linden M (2019)	transcriptional misregulation in cancer, hematopoietic stem cell differentiation
FUS-DDIT3	oncofusion transcription factor	interaction between FET oncoproteins and SWI/SNF complex	HEK293	Davis R (2021)	FUS-DDIT3 can recruit essential components of the global transcriptional machinery
MYC	MYC Proto-Oncogene, BHLH Transcription Factor	MYC interactome, tumorigenesis	Flp-In T-REx HEK293	Kalkat M (2018)	cell cycle progression, apoptosis, cellular transformation, angiogenesis, somatic reprogramming, control of self-renewal of embryonic stem cells, early development
NANOG	Nanog Homeobox	interactome and functional profiling of Polycomb Group Ring Finger 1 (PCGF1) versus a pluripotency sub-network proteins in a cell model of neuronal differentiation	NT2	Oliviero G (2015)	embryonic stem cell proliferation, renewal, and pluripotency
NCOA3	Nuclear receptor coactivator 3	interactome	MCF10A, MCF7, MDA231	Havugimana PC (2022)	stimulation the transcriptional activities in a hormone-dependent manner
NR3C1	Nuclear Receptor Subfamily 3 Group C Member 1, Glucocorticoid Receptor	interactome - glucocorticoid and androgen signaling pathways	Flp-In T-REx HEK293	Lempiaeinen JK (2017)	glucocorticoid receptor, hormone signaling, inflammatory responses, cellular proliferation, differentiation, apoptosis, gluconeogenesis
POU5F1	POU Class 5 Homeobox 1	interactome and functional profiling of Polycomb Group Ring Finger 1 (PCGF1) versus a pluripotency sub-network proteins in a cell model of neuronal differentiation	NT2	Oliviero G (2015)	embryonic development and stem cell pluripotency
SMAD2	SMAD Family Member 2	hematopoiesis	HeLa-S3	He W (2006)	cell proliferation, apoptosis, differentiation
SMAD2	SMAD Family Member 2	cellular response to a cytokine	HaCaT, HeLa	Xi Q (2008)	cell proliferation, apoptosis, differentiation
SMAD2	SMAD Family Member 2	interactome	MCF10A, MCF7, MDA231	Havugimana PC (2022)	cell proliferation, apoptosis, differentiation
SMAD3	SMAD Family Member 3	interactome	MCF10A, MCF7, MDA231	Havugimana PC (2022)	cell proliferation, chondrogenesis, osteogenesis, inhibition of wound healing
SMAD3	SMAD Family Member 3	cellular response to a cytokine	HeLa	Xi Q (2008)	cell proliferation, chondrogenesis, osteogenesis, inhibition of wound healing
SMAD9	SMAD Family Member 9	interactome and functional profiling of SMAD proteins	(yeast two-hybrid system)	Colland F (2004)	transduces signals from TGF-beta family members
SOX2	SRY-Box Transcription Factor 2	SOX2 interactome, mechanism and of SOX2-driven squamous cell carcinoma pathogenesis	Flp-In T-REx HEK293	Kim BR (2017)	embryonic development, neuronal development
ZNF503	Zinc Finger Protein 503	nuclear interactome involving histone proteins	U2OS	Fasci D (2018)	regulation of transcription

## Sheet: 2. SWISNF on human TF and cofac
Subtable 2. Presence of human SWI/SNF subunits on promoters of genes encoding SWI/SNF complexes interactors (TFs and cofactors) on the basis from ENCODE database
transcription factor or cofactor	SWI/SNF subunit on the promoter of the gene encoding TF or cofactor - SWI/SNF interactor	reference
ADNP	SMARCA4 ARID1B	ENCODE database (2018)
AHR	0	ENCODE database (2012), ENCODE database (2018)
AR	0	ENCODE database (2012), ENCODE database (2018)
ATF3	SMARCA4 SMARCC2 SMARCB1 ARID1B	ENCODE database (2018)
BCL6	SMARCA4 SMARCC2 ARID1B	ENCODE database (2018)
BHLHE40	SMARCA4 SMARCC2 SMARCB1	ENCODE database (2018)
BRCA1	SMARCC2 SMARCA4	ENCODE database (2018)
CDX2	0	ENCODE database (2012), ENCODE database (2018)
CEBPA	SMARCB1 ARID1B SMARCA4	ENCODE database (2012), ENCODE database (2018)
CEBPB	SMARCA4 SMARCC1 SMARCC2 SMARCB1	ENCODE database (2012), ENCODE database (2018)
CIC	ARID1B SMARCA4 SMARCB1 SMARCC1	ENCODE database (2012), ENCODE database (2018)
CREB1	ARID1B	ENCODE database (2018)
CTCF	SMARCA4	ENCODE database (2018)
CTNNB1	SMARCA4 ARID1B SMARCC2	ENCODE database (2018)
DDIT3	SMARCA4 ARID1B SMARCC2	ENCODE database (2018)
DPF2	SMARCA4	ENCODE database (2018)
DPPA4	SMARCA4	ENCODE database (2018)
E2F1	SMARCC2 ARID1B SMARCA4	ENCODE database (2018)
E2F4	SMARCC2 SMARCA4 ARID1B	ENCODE database (2018)
E2F6	SMARCA4 ARID1B SMARCC2 SMARCB1	ENCODE database (2012), ENCODE database (2018)
EPAS1	ARID1B SMARCB1	ENCODE database (2012), ENCODE database (2018)
ESR1	0	ENCODE database (2012), ENCODE database (2018)
ESR2	0	ENCODE database (2012), ENCODE database (2018)
ESRRA	SMARCA4 SMARCC2 SMARCC1	ENCODE database (2012), ENCODE database (2018)
FLI1	0	ENCODE database (2012), ENCODE database (2018)
FOS	ARID1B SMARCA4	ENCODE database (2018)
FOXE1	0	ENCODE database (2012), ENCODE database (2018)
FOXN1	0	ENCODE database (2012), ENCODE database (2018)
FOXO1	0	ENCODE database (2012), ENCODE database (2018)
FUS	ARID1B SMARCA4 SMARCC2 SMARCB1	ENCODE database (2012), ENCODE database (2018)
GATA1	SMARCA4 SMARCC2	ENCODE database (2018)
GLI1	ARID1B SMARCA4	ENCODE database (2018)
GR		ENCODE database (2018)
GTF3C3	SMARCA4 ARID1B	ENCODE database (2018)
HIC1	SMARCA4	ENCODE database (2018)
HIRA	SMARCC2 SMARCA4	ENCODE database (2018)
HOMEZ	SMARCC1 SMARCB1	ENCODE database (2012)
HOXD3	0	ENCODE database (2012), ENCODE database (2018)
HSF1	0	ENCODE database (2012), ENCODE database (2018)
HSF4	0	ENCODE database (2012), ENCODE database (2018)
HSFY1	0	ENCODE database (2012), ENCODE database (2018)
IFI16	ARID1B	ENCODE database (2018)
IKZF1	0	ENCODE database (2012), ENCODE database (2018)
IKZF3	SMARCA4	ENCODE database (2018)
JUN	SMARCA4 ARID1B SMARCB1	ENCODE database (2012), ENCODE database (2018)
JUNB	ARID1B SMARCA4	ENCODE database (2018)
KLF1	SMARCA4 ARID1B SMARCC2	ENCODE database (2018)
KLF4	SMARCC1 SMARCB1	ENCODE database (2012)
LBX1	0	ENCODE database (2012), ENCODE database (2018)
MLLT10	SMARCA4 SMARCB1	ENCODE database (2012), ENCODE database (2018)
MYC	SMARCA4 SMARCC2	ENCODE database (2018)
MYOG	SMARCA4	ENCODE database (2018)
NANOG	0	ENCODE database (2012), ENCODE database (2018)
NCOR1	SMARCB1	ENCODE database (2012)
NFATC1	0	ENCODE database (2012), ENCODE database (2018)
NFATC2	0	ENCODE database (2012), ENCODE database (2018)
NFE2L2	ARID1B SMARCA4 SMARCC2 SMARCB1	ENCODE database (2012), ENCODE database (2018)
NOTCH1	SMARCA4	ENCODE database (2018)
NR0B2	ARID1B SMARCA4	ENCODE database (2018)
NR1H2	SMARCA4 ARID1B SMARCB1	ENCODE database (2012), ENCODE database (2018)
NR1H4	0	ENCODE database (2012), ENCODE database (2018)
NR2C2	SMARCA4 SMARCB1	ENCODE database (2012), ENCODE database (2018)
NR3C1	0	ENCODE database (2012), ENCODE database (2018)
NR4A2	ARID1B SMARCA4	ENCODE database (2018)
OTX2	0	ENCODE database (2012), ENCODE database (2018)
PBX1	SMARCA4	ENCODE database (2018)
PBX4	0	ENCODE database (2012), ENCODE database (2018)
PCGF1	SMARCA4	ENCODE database (2018)
PGR	0	ENCODE database (2012), ENCODE database (2018)
PHB	0	ENCODE database (2012), ENCODE database (2018)
PITX1	ARID1B SMARCA4 SMARCC1 SMARCB1	ENCODE database (2012), ENCODE database (2018)
PKNOX2	SMARCA4	ENCODE database (2018)
PLAGL2	SMARCA4 SMARCC1 SMARCB1	ENCODE database (2012), ENCODE database (2018)
POU5F1	0	ENCODE database (2012), ENCODE database (2018)
PPARG	0	ENCODE database (2012), ENCODE database (2018)
PRMT5	SMARCC2 ARID1B SMARCA4 SMARCC1	ENCODE database (2012), ENCODE database (2018)
RARA	ARID1B SMARCA4 SMARCC2 SMARCB1	ENCODE database (2018)
RARB	0	ENCODE database (2012), ENCODE database (2018)
RARG	0	ENCODE database (2012), ENCODE database (2018)
RB1	SMARCA4	ENCODE database (2018)
RBL1	SMARCC2 ARID1B SMARCA4 SMARCB1	ENCODE database (2012), ENCODE database (2018)
RBL2	0	ENCODE database (2012), ENCODE database (2018)
RBPJ	SMARCA4 ARID1B SMARCC1	ENCODE database (2012), ENCODE database (2018)
RELB	SMARCA4	ENCODE database (2018)
REST	SMARCB1	ENCODE database (2012)
RNF4	SMARCA4	ENCODE database (2018)
RORA	0	ENCODE database (2012), ENCODE database (2018)
RORB	0	ENCODE database (2012), ENCODE database (2018)
RUNX1	SMARCA4 ARID1B	ENCODE database (2018)
RXRA	SMARCA4 ARID1B	ENCODE database (2018)
SERTAD3	SMARCA4 ARID1B	ENCODE database (2018)
SIN3A	SMARCA4 SMARCC2 SMARCB1	ENCODE database (2012), ENCODE database (2018)
SIN3B	ARID1B SMARCC2 SMARCA4	ENCODE database (2018)
SMAD2	SMARCA4	ENCODE database (2018)
SMAD3	SMARCA4 ARID1B SMARCC1 SMARCC2	ENCODE database (2012), ENCODE database (2018)
SMAD9	0	ENCODE database (2012), ENCODE database (2018)
SOX2	0	ENCODE database (2012), ENCODE database (2018)
SOX4	SMARCA4	ENCODE database (2018)
SP1	SMARCB1 SMARCA4 SMARCC1 SMARCC2	ENCODE database (2012), ENCODE database (2018)
SREBF1	SMARCA4	ENCODE database (2018)
STAT1	ARID1B SMARCC2 SMARCA4 SMARCB1	ENCODE database (2012), ENCODE database (2018)
STAT2	SMARCA4 SMARCB1	ENCODE database (2012), ENCODE database (2018)
STAT3	ARID1B SMARCA4 SMARCC2 SMARCC1	ENCODE database (2012), ENCODE database (2018)
SUZ12	SMARCA4 ARID1B	ENCODE database (2018)
TCF4	0	ENCODE database (2012), ENCODE database (2018)
TFAP4	ARID1B SMARCA4 SMARCB1 SMARCC1	ENCODE database (2012), ENCODE database (2018)
TP53	SMARCA4 ARID1B SMARCB1 SMARCC1 SMARCC2	ENCODE database (2012), ENCODE database (2018)
TP63	0	ENCODE database (2012), ENCODE database (2018)
TP73	0	ENCODE database (2012), ENCODE database (2018)
TSC22D4	ARID1B SMARCA4 SMARCB1	ENCODE database (2012), ENCODE database (2018)
UBN1	0	ENCODE database (2012), ENCODE database (2018)
VAX2	SMARCA4	ENCODE database (2018)
VGLL3	SMARCB1	ENCODE database (2012)
WDR77	SMARCC2 SMARCA4 ARID1B SMARCC1	ENCODE database (2012), ENCODE database (2018)
YAP1	0	ENCODE database (2012), ENCODE database (2018)
YEATS4	SMARCC2 SMARCA4 ARID1B	ENCODE database (2018)
ZBTB7A	0	ENCODE database (2012), ENCODE database (2018)
ZEB1	SMARCA4 SMARCB1	ENCODE database (2012), ENCODE database (2018)
ZIC2	SMARCA4	ENCODE database (2018)
ZKSCAN2	ARID1B SMARCC2 SMARCA4 SMARCB1	ENCODE database (2012), ENCODE database (2018)
ZMAT3	ARID1B SMARCB1	ENCODE database (2012), ENCODE database (2018)
ZNF212	SMARCA4	ENCODE database (2018)
ZNF341	ARID1B	ENCODE database (2018)
ZNF398	SMARCA4 ARID1B	ENCODE database (2018)
ZNF417	SMARCA4	ENCODE database (2018)
ZNF438	ARID1B SMARCA4	ENCODE database (2018)
ZNF503	SMARCA4 SMARCC1 SMARCB1 SMARCC2	ENCODE database (2012), ENCODE database (2018)
ZNF511	0	ENCODE database (2012), ENCODE database (2018)
ZNF581	0	ENCODE database (2012), ENCODE database (2018)
ZNF629	SMARCA4	ENCODE database (2018)
ZNF655	SMARCC2 SMARCA4 SMARCB1	ENCODE database (2012), ENCODE database (2018)
ZNF688	ARID1B SMARCA4 SMARCB1	ENCODE database (2012), ENCODE database (2018)
ZNF69	0	ENCODE database (2012), ENCODE database (2018)

## Sheet: 3. grouped plant TFs - SWISNF i
Subtable 3. Grouped processes in which plant SWI/SNF complexes interactors (TFs) are involved
SWI/SNF complexes interactor- protein symbol	SWI/SNF complexes interactor - protein description	process studied in a publication	publication - link	function of the protein
cell cycle/cell growth - Arabidopsis
BHLH20 (NAI1)	BASIC HELIX LOOP HELIX PROTEIN 20	response to cytokinin, leaf development, differentiation, SWI/SNF interactome versus TFs	Efroni I, 2013 (23449474)	cell cycle/cell growth, stress response
DPA	Transcription factor-like protein DPA	response to cytokinin, leaf development, differentiation, SWI/SNF interactome versus TFs	Efroni I, 2013 (23449474)	cell cycle/cell growth
E2FA	E2F TRANSCRIPTION FACTOR 3	response to cytokinin, leaf development, differentiation, SWI/SNF interactome versus TFs	Efroni I, 2013 (23449474)	cell cycle/cell growth
E2FD (DEL2)	E2F TRANSCRIPTION FACTOR-LIKE D	response to cytokinin, leaf development, differentiation, SWI/SNF interactome versus TFs	Efroni I, 2013 (23449474)	cell cycle/cell growth, development/differentiation
TCP15	TCP DOMAIN PROTEIN 15	interactome of transcription factors	Trigg SA, 2017 (28650476)	hormone signaling, development/differentiation, cell cycle/cell growth
TRB2	TELOMERE REPEAT-BINDING FACTOR 2	interactome of transcription factors	Trigg SA, 2017 (28650476)	?
development/ differentiation - Arabidopsis
ABF1	ABSCISIC ACID RESPONSIVE ELEMENT-BINDING FACTOR 1	response to cytokinin, leaf development, differentiation, SWI/SNF interactome versus TFs	Efroni I, 2013 (23449474)	hormone signaling
ABF3	ABSCISIC ACID RESPONSIVE ELEMENT-BINDING FACTOR 3	response to cytokinin, leaf development, differentiation, SWI/SNF interactome versus TFs	Efroni I, 2013 (23449474)	hormone signaling, stress response
ABI3	ABA INSENSITIVE 3	response to cytokinin, leaf development, differentiation, SWI/SNF interactome versus TFs	Efroni I, 2013 (23449474)	hormone signaling, development/differentiation
AGL18	AGAMOUS-LIKE 18	interactome of transcription factors	Trigg SA, 2017 (28650476)	development/differentiation
AGL39	AGAMOUS-LIKE 39	response to cytokinin, leaf development, differentiation, SWI/SNF interactome versus TFs	Efroni I, 2013 (23449474)	development/differentiation
AGL73	AGAMOUS-LIKE 73	response to cytokinin, leaf development, differentiation, SWI/SNF interactome versus TFs	Efroni I, 2013 (23449474)	development/differentiation
AGL74	AGAMOUS-LIKE 74	response to cytokinin, leaf development, differentiation, SWI/SNF interactome versus TFs	Efroni I, 2013 (23449474)	development/differentiation
AGL92	AGAMOUS-LIKE 92	response to cytokinin, leaf development, differentiation, SWI/SNF interactome versus TFs	Efroni I, 2013 (23449474)	development/differentiation
AGL99	AGAMOUS-LIKE 99	response to cytokinin, leaf development, differentiation, SWI/SNF interactome versus TFs	Efroni I, 2013 (23449474)	development/differentiation
AP1 (AGL7)	AGAMOUS-LIKE 7	flower development, MADS-domain protein interactome	Smaczniak C, 2012 (22238427)	development/differentiation
ARF18	AUXIN RESPONSE FACTOR 18	response to cytokinin, leaf development, differentiation, SWI/SNF interactome versus TFs	Efroni I, 2013 (23449474)	hormone signaling
ARR10	RESPONSE REGULATOR 10	response to cytokinin, leaf development, differentiation, SWI/SNF interactome versus TFs	Efroni I, 2013 (23449474)	hormone signaling
ARR11	RESPONSE REGULATOR 11	response to cytokinin, leaf development, differentiation, SWI/SNF interactome versus TFs	Efroni I, 2013 (23449474)	hormone signaling
AST1	ARABIDOPSIS SIP1 CLADE TRIHELIX1	response to cytokinin, leaf development, differentiation, SWI/SNF interactome versus TFs	Efroni I, 2013 (23449474)	stress response
AT1G26610	C2H2-like zinc finger protein	response to cytokinin, leaf development, differentiation, SWI/SNF interactome versus TFs	Efroni I, 2013 (23449474)	?
AT1G50680	AP2/ERF and B3 domain-containing transcription factor At1g50680	response to cytokinin, leaf development, differentiation, SWI/SNF interactome versus TFs	Efroni I, 2013 (23449474)	stress response
AT1G51120	AP2/ERF and B3 domain-containing transcription factor At1g51120	response to cytokinin, leaf development, differentiation, SWI/SNF interactome versus TFs	Efroni I, 2013 (23449474)	stress response
AT1G76870	?	response to cytokinin, leaf development, differentiation, SWI/SNF interactome versus TFs	Efroni I, 2013 (23449474)	?
AT2G26940	C2H2-type zinc finger family protein	response to cytokinin, leaf development, differentiation, SWI/SNF interactome versus TFs	Efroni I, 2013 (23449474)	?
At3g24490	Alcohol dehydrogenase transcription factor Myb/SANT-like family protein	response to cytokinin, leaf development, differentiation, SWI/SNF interactome versus TFs	Efroni I, 2013 (23449474)	development/differentiation
BBM	BABY BOOM	response to cytokinin, leaf development, differentiation, SWI/SNF interactome versus TFs	Efroni I, 2013 (23449474)	development/differentiation
BBX26	B-BOX DOMAIN PROTEIN 26	response to cytokinin, leaf development, differentiation, SWI/SNF interactome versus TFs	Efroni I, 2013 (23449474)	?
BBX31 (MIP1A? MIP1B?)	B-BOX DOMAIN PROTEIN 31	response to cytokinin, leaf development, differentiation, SWI/SNF interactome versus TFs	Efroni I, 2013 (23449474)	development/differentiation, stress response, circadian rythm
BBX32	B-BOX DOMAIN PROTEIN 32	interactome of transcription factors	Trigg SA, 2017 (28650476)	development/differentiation
BHLH3	BASIC HELIX LOOP HELIX PROTEIN 3	response to cytokinin, leaf development, differentiation, SWI/SNF interactome versus TFs	Efroni I, 2013 (23449474)	?
BHLH6 (MYC2)	BASIC HELIX LOOP HELIX PROTEIN 6	response to cytokinin, leaf development, differentiation, SWI/SNF interactome versus TFs	Efroni I, 2013 (23449474)	hormone signaling
BHLH7	BASIC HELIX LOOP HELIX PROTEIN 7	response to cytokinin, leaf development, differentiation, SWI/SNF interactome versus TFs	Efroni I, 2013 (23449474)	?
BHLH8 (PIF3)	BASIC HELIX LOOP HELIX PROTEIN 8 (PHYTOCHROME INTERACTING FACTOR 3)	response to cytokinin, leaf development, differentiation, SWI/SNF interactome versus TFs	Efroni I, 2013 (23449474)	hormone signaling, phototransduction
BHLH10	BASIC HELIX LOOP HELIX PROTEIN 10	response to cytokinin, leaf development, differentiation, SWI/SNF interactome versus TFs	Efroni I, 2013 (23449474)	development/differentiation
BHLH10	BASIC HELIX LOOP HELIX PROTEIN 10	interactome of transcription factors	Trigg SA, 2017 (28650476)	development/differentiation
BHLH15 (PIF1)	BASIC HELIX LOOP HELIX PROTEIN 15	regulation of chlorophyll biosynthesis	Zhang D, 2017 (27865928)	metabolic control, development/differentiation
BHLH19	BASIC HELIX LOOP HELIX PROTEIN 19	response to cytokinin, leaf development, differentiation, SWI/SNF interactome versus TFs	Efroni I, 2013 (23449474)	?
BHLH20 (NAI1)	BASIC HELIX LOOP HELIX PROTEIN 20	response to cytokinin, leaf development, differentiation, SWI/SNF interactome versus TFs	Efroni I, 2013 (23449474)	cycle/cell growth, stress response
BHLH24 (SPT)	BASIC HELIX LOOP HELIX PROTEIN 24 (SPATULA)	response to cytokinin, leaf development, differentiation, SWI/SNF interactome versus TFs	Efroni I, 2013 (23449474)	development/differentiation
BHLH42 (TT8)	BASIC HELIX LOOP HELIX PROTEIN 42	response to cytokinin, leaf development, differentiation, SWI/SNF interactome versus TFs	Efroni I, 2013 (23449474)	metabolic control
BHLH46 (BIM1)	BASIC HELIX LOOP HELIX PROTEIN 46	response to cytokinin, leaf development, differentiation, SWI/SNF interactome versus TFs	Efroni I, 2013 (23449474)	hormone signaling
BHLH47 (PYE)	BASIC HELIX LOOP HELIX PROTEIN 47 (POPEYE)	response to cytokinin, leaf development, differentiation, SWI/SNF interactome versus TFs	Efroni I, 2013 (23449474)	stress response
BHLH49	BASIC HELIX LOOP HELIX PROTEIN 49	response to cytokinin, leaf development, differentiation, SWI/SNF interactome versus TFs	Efroni I, 2013 (23449474)	development/differentiation
BHLH54 (RSL4)	BASIC HELIX LOOP HELIX PROTEIN 54	response to cytokinin, leaf development, differentiation, SWI/SNF interactome versus TFs	Efroni I, 2013 (23449474)	development/differentiation
BHLH57	BASIC HELIX LOOP HELIX PROTEIN 57	response to cytokinin, leaf development, differentiation, SWI/SNF interactome versus TFs	Efroni I, 2013 (23449474)	?
BHLH59 (UNE12)	BASIC HELIX LOOP HELIX PROTEIN 59 (UNFERTILIZED EMBRYO SAC 12)	response to cytokinin, leaf development, differentiation, SWI/SNF interactome versus TFs	Efroni I, 2013 (23449474)	development/differentiation
BHLH61	BASIC HELIX LOOP HELIX PROTEIN 61	response to cytokinin, leaf development, differentiation, SWI/SNF interactome versus TFs	Efroni I, 2013 (23449474)	?
BHLH62	BASIC HELIX LOOP HELIX PROTEIN 62	response to cytokinin, leaf development, differentiation, SWI/SNF interactome versus TFs	Efroni I, 2013 (23449474)	?
BHLH67	BASIC HELIX LOOP HELIX PROTEIN 67	response to cytokinin, leaf development, differentiation, SWI/SNF interactome versus TFs	Efroni I, 2013 (23449474)	stress response
BHLH79	BASIC HELIX LOOP HELIX PROTEIN 79	response to cytokinin, leaf development, differentiation, SWI/SNF interactome versus TFs	Efroni I, 2013 (23449474)	?
BHLH80 (FBH1)	BASIC HELIX LOOP HELIX PROTEIN 80 (FLOWERING BHLH 1)	response to cytokinin, leaf development, differentiation, SWI/SNF interactome versus TFs	Efroni I, 2013 (23449474)	circadian rythm
BHLH82 (LRL3)	BASIC HELIX LOOP HELIX PROTEIN 82	response to cytokinin, leaf development, differentiation, SWI/SNF interactome versus TFs	Efroni I, 2013 (23449474)	development/differentiation
BHLH85 (RSL2)	BASIC HELIX LOOP HELIX PROTEIN 85	response to cytokinin, leaf development, differentiation, SWI/SNF interactome versus TFs	Efroni I, 2013 (23449474)	hormone signaling, development/differentiation
BHLH86 (RSL1)	BASIC HELIX LOOP HELIX PROTEIN 86	response to cytokinin, leaf development, differentiation, SWI/SNF interactome versus TFs	Efroni I, 2013 (23449474)	hormone signaling, development/differentiation
BHLH89	BASIC HELIX LOOP HELIX PROTEIN 89	response to cytokinin, leaf development, differentiation, SWI/SNF interactome versus TFs	Efroni I, 2013 (23449474)	development/differentiation
BHLH94	BASIC HELIX LOOP HELIX PROTEIN 94	response to cytokinin, leaf development, differentiation, SWI/SNF interactome versus TFs	Efroni I, 2013 (23449474)	?
BHLH95 (RGE1)	BASIC HELIX LOOP HELIX PROTEIN 95	response to cytokinin, leaf development, differentiation, SWI/SNF interactome versus TFs	Efroni I, 2013 (23449474)	development/differentiation
BHLH96	BASIC HELIX LOOP HELIX PROTEIN 96	response to cytokinin, leaf development, differentiation, SWI/SNF interactome versus TFs	Efroni I, 2013 (23449474)	?
BHLH112	BASIC HELIX LOOP HELIX PROTEIN 112	response to cytokinin, leaf development, differentiation, SWI/SNF interactome versus TFs	Efroni I, 2013 (23449474)	stress response
BHLH122	BASIC HELIX LOOP HELIX PROTEIN 122	response to cytokinin, leaf development, differentiation, SWI/SNF interactome versus TFs	Efroni I, 2013 (23449474)	development/differentiation
BHLH130 (FBH4)	BASIC HELIX LOOP HELIX PROTEIN 130	response to cytokinin, leaf development, differentiation, SWI/SNF interactome versus TFs	Efroni I, 2013 (23449474)	development/differentiation
BHLH139	BASIC HELIX LOOP HELIX PROTEIN 139	response to cytokinin, leaf development, differentiation, SWI/SNF interactome versus TFs	Efroni I, 2013 (23449474)	?
BHLH148	BASIC HELIX LOOP HELIX PROTEIN 148	response to cytokinin, leaf development, differentiation, SWI/SNF interactome versus TFs	Efroni I, 2013 (23449474)	hormone signaling, stress response
BHLH157 (LHL3)	BASIC HELIX LOOP HELIX PROTEIN 157	interactome of transcription factors	Trigg SA, 2017 (28650476)	development/differentiation
BLH4	BEL1-LIKE HOMEODOMAIN PROTEIN 4	interactome of transcription factors	Trigg SA, 2017 (28650476)	development/differentiation
BZIP2	BASIC LEUCINE ZIPPER 2	response to cytokinin, leaf development, differentiation, SWI/SNF interactome versus TFs	Efroni I, 2013 (23449474)	metabolic control
BZIP3	BASIC LEUCINE ZIPPER 3	response to cytokinin, leaf development, differentiation, SWI/SNF interactome versus TFs	Efroni I, 2013 (23449474)	development/differentiation
BZIP4	BASIC LEUCINE ZIPPER 4	response to cytokinin, leaf development, differentiation, SWI/SNF interactome versus TFs	Efroni I, 2013 (23449474)	development/differentiation
BZIP7	BASIC LEUCINE ZIPPER 7	response to cytokinin, leaf development, differentiation, SWI/SNF interactome versus TFs	Efroni I, 2013 (23449474)	?
BZIP19	BASIC LEUCINE ZIPPER 19	response to cytokinin, leaf development, differentiation, SWI/SNF interactome versus TFs	Efroni I, 2013 (23449474)	stress response
BZIP30	BASIC LEUCINE ZIPPER 30	response to cytokinin, leaf development, differentiation, SWI/SNF interactome versus TFs	Efroni I, 2013 (23449474)	development/differentiation
BZIP42	BASIC LEUCINE ZIPPER 42	response to cytokinin, leaf development, differentiation, SWI/SNF interactome versus TFs	Efroni I, 2013 (23449474)	?
BZIP52	BASIC LEUCINE ZIPPER 52	response to cytokinin, leaf development, differentiation, SWI/SNF interactome versus TFs	Efroni I, 2013 (23449474)	?
BZIP62	BZIP TF 62	response to cytokinin, leaf development, differentiation, SWI/SNF interactome versus TFs	Efroni I, 2013 (23449474)	?
BZIP70	BASIC LEUCINE ZIPPER 70	response to cytokinin, leaf development, differentiation, SWI/SNF interactome versus TFs	Efroni I, 2013 (23449474)	?
CO	CONSTANS	response to cytokinin, leaf development, differentiation, SWI/SNF interactome versus TFs	Efroni I, 2013 (23449474)	circadiam rythm, development/differentiation
COL2 (BBX3)	CONSTANS-LIKE 2	response to cytokinin, leaf development, differentiation, SWI/SNF interactome versus TFs	Efroni I, 2013 (23449474)	chloroplast organization, development/differentiation
COL5	CONSTANS-LIKE 5	response to cytokinin, leaf development, differentiation, SWI/SNF interactome versus TFs	Efroni I, 2013 (23449474)	development/differentiation
COL7 (BBX16)	CONSTANS-LIKE 7	response to cytokinin, leaf development, differentiation, SWI/SNF interactome versus TFs	Efroni I, 2013 (23449474)	development/differentiation
COL11 (BBX9)	CONSTANS-LIKE 11, B-BOX DOMAIN PROTEIN 9	response to cytokinin, leaf development, differentiation, SWI/SNF interactome versus TFs	Efroni I, 2013 (23449474)	?
COL15	CONSTANS-LIKE 15	response to cytokinin, leaf development, differentiation, SWI/SNF interactome versus TFs	Efroni I, 2013 (23449474)	?
CZF1	Zinc finger CCCH domain-containing protein 29	response to cytokinin, leaf development, differentiation, SWI/SNF interactome versus TFs	Efroni I, 2013 (23449474)	stress response
DPA	Transcription factor-like protein DPA	response to cytokinin, leaf development, differentiation, SWI/SNF interactome versus TFs	Efroni I, 2013 (23449474)	cell cycle/cell growth
DREB1D (CBF4)	DEHYDRATION-RESPONSIVE ELEMENT-BINDING PROTEIN 1D	response to cytokinin, leaf development, differentiation, SWI/SNF interactome versus TFs	Efroni I, 2013 (23449474)	stress response
DREB2F (ERF051)	DEHYDRATION-RESPONSIVE ELEMENT-BINDING PROTEIN 2F	response to cytokinin, leaf development, differentiation, SWI/SNF interactome versus TFs	Efroni I, 2013 (23449474)	stress response
DREB2H	DEHYDRATION-RESPONSIVE ELEMENT-BINDING PROTEIN 2H	response to cytokinin, leaf development, differentiation, SWI/SNF interactome versus TFs	Efroni I, 2013 (23449474)	stress response
E2FA	E2F TRANSCRIPTION FACTOR 3	response to cytokinin, leaf development, differentiation, SWI/SNF interactome versus TFs	Efroni I, 2013 (23449474)	cell cycle/cell growth
E2FD (DEL2)	E2F TRANSCRIPTION FACTOR-LIKE D	response to cytokinin, leaf development, differentiation, SWI/SNF interactome versus TFs	Efroni I, 2013 (23449474)	cell cycle/cell growth, development/differentiation
EDA31	EMBRYO SAC DEVELOPMENT ARREST 31	response to cytokinin, leaf development, differentiation, SWI/SNF interactome versus TFs	Efroni I, 2013 (23449474)	?
ENY	ENHYDROUS	interactome of transcription factors	Trigg SA, 2017 (28650476)	phototransduction, hormone signaling, development/differentiation
ERF025	ETHYLENE RESPONSIVE TRANSCRIPTION FACTOR 25	response to cytokinin, leaf development, differentiation, SWI/SNF interactome versus TFs	Efroni I, 2013 (23449474)	metabolic control, hormone signaling, stress response
ERF053	ETHYLENE RESPONSIVE TRANSCRIPTION FACTOR 53	response to cytokinin, leaf development, differentiation, SWI/SNF interactome versus TFs	Efroni I, 2013 (23449474)	stress response
ERF056	ETHYLENE RESPONSIVE TRANSCRIPTION FACTOR 56	response to cytokinin, leaf development, differentiation, SWI/SNF interactome versus TFs	Efroni I, 2013 (23449474)	?
ERF067 (CRF6)	ETHYLENE RESPONSIVE TRANSCRIPTION FACTOR 67	response to cytokinin, leaf development, differentiation, SWI/SNF interactome versus TFs	Efroni I, 2013 (23449474)	hormone signaling, development/differentiation
ERF084	ETHYLENE RESPONSIVE TRANSCRIPTION FACTOR 84	response to cytokinin, leaf development, differentiation, SWI/SNF interactome versus TFs	Efroni I, 2013 (23449474)	hormone signaling
ERF094 (ORA 59)	ETHYLENE RESPONSIVE TRANSCRIPTION FACTOR 94 (OCTADECANOID-RESPONSIVE ARABIDOPSIS AP2/ERF 59)	response to cytokinin, leaf development, differentiation, SWI/SNF interactome versus TFs	Efroni I, 2013 (23449474)	hormone signaling, stress response
ERF5	ETHYLENE RESPONSIVE TRANSCRIPTION FACTOR 5	response to cytokinin, leaf development, differentiation, SWI/SNF interactome versus TFs	Efroni I, 2013 (23449474)	stress response
ERF10	ETHYLENE RESPONSIVE TRANSCRIPTION FACTOR 10	response to cytokinin, leaf development, differentiation, SWI/SNF interactome versus TFs	Efroni I, 2013 (23449474)	hormone signaling
ERF38	ETHYLENE RESPONSIVE TRANSCRIPTION FACTOR 38	response to cytokinin, leaf development, differentiation, SWI/SNF interactome versus TFs	Efroni I, 2013 (23449474)	hormone signaling, development/differentiation
ERF113 (RAP2.6L)	ETHYLENE RESPONSIVE TRANSCRIPTION FACTOR 113	response to cytokinin, leaf development, differentiation, SWI/SNF interactome versus TFs	Efroni I, 2013 (23449474)	stress response
ETT	ETTIN	response to cytokinin, leaf development, differentiation, SWI/SNF interactome versus TFs	Efroni I, 2013 (23449474)	hormone signaling, development/differentiation
FRS5	FAR1-RELATED SEQUENCE 5	interactome of transcription factors	Trigg SA, 2017 (28650476)	development/differentiation
FRS9	FAR1-RELATED SEQUENCE 9	interactome of transcription factors	Trigg SA, 2017 (28650476)	development/differentiation
GBF3	G-BOX BINDING FACTOR	response to cytokinin, leaf development, differentiation, SWI/SNF interactome versus TFs	Efroni I, 2013 (23449474)	hormone signaling
GEBP	GLABROUS1 enhancer-binding protein	response to cytokinin, leaf development, differentiation, SWI/SNF interactome versus TFs	Efroni I, 2013 (23449474)	development/differentiation, hormone signaling, stress response
GEBP	GLABROUS1 enhancer-binding protein	interactome of transcription factors	Trigg SA, 2017 (28650476)	development/differentiation, hormone signaling, stress response
GLK1	GOLDEN2-LIKE 1	response to cytokinin, leaf development, differentiation, SWI/SNF interactome versus TFs	Efroni I, 2013 (23449474)	metabolic control, stress response
GT3A	Trihelix transcription factor GT-3a	response to cytokinin, leaf development, differentiation, SWI/SNF interactome versus TFs	Efroni I, 2013 (23449474)	?
GT3B	Trihelix transcription factor GT-3b	response to cytokinin, leaf development, differentiation, SWI/SNF interactome versus TFs	Efroni I, 2013 (23449474)	?
GTE11 (BET10)	GLOBAL TRANSCRIPTION FACTOR GROUP E 11	response to cytokinin, leaf development, differentiation, SWI/SNF interactome versus TFs	Efroni I, 2013 (23449474)	hormone and sugar signaling
HAT5 (HB1)	HOMEODOMAIN PROTEIN FROM ARABIDOIPSIS THALIANA 5 (HOMEOBOX 1)	response to cytokinin, leaf development, differentiation, SWI/SNF interactome versus TFs	Efroni I, 2013 (23449474)	development/differentiation
HB20	HOMEOBOX PROTEIN 20	response to cytokinin, leaf development, differentiation, SWI/SNF interactome versus TFs	Efroni I, 2013 (23449474)	hormone signaling
HB21	HOMEOBOX PROTEIN 21	response to cytokinin, leaf development, differentiation, SWI/SNF interactome versus TFs	Efroni I, 2013 (23449474)	?
HB40	HOMEOBOX PROTEIN 40	response to cytokinin, leaf development, differentiation, SWI/SNF interactome versus TFs	Efroni I, 2013 (23449474)	hormone signaling
HB53	HOMEOBOX PROTEIN 53	response to cytokinin, leaf development, differentiation, SWI/SNF interactome versus TFs	Efroni I, 2013 (23449474)	hormone signaling
HEC1	HECATE 1	response to cytokinin, leaf development, differentiation, SWI/SNF interactome versus TFs	Efroni I, 2013 (23449474)	development/differentiation
HEC2	HECATE 2	response to cytokinin, leaf development, differentiation, SWI/SNF interactome versus TFs	Efroni I, 2013 (23449474)	development/differentiation
HMGB4	HIGH MOBILITY GROUP B PROTEIN 4	response to cytokinin, leaf development, differentiation, SWI/SNF interactome versus TFs	Efroni I, 2013 (23449474)	?
HRD	HARDY	response to cytokinin, leaf development, differentiation, SWI/SNF interactome versus TFs	Efroni I, 2013 (23449474)	stress respones, hormone signaling
HSFA3	HEAT SHOCK TRANSCRIPTION FACTOR A3	response to cytokinin, leaf development, differentiation, SWI/SNF interactome versus TFs	Efroni I, 2013 (23449474)	stress response
HSFA6A	HEAT SHOCK TRANSCRIPTION FACTOR A6A	response to cytokinin, leaf development, differentiation, SWI/SNF interactome versus TFs	Efroni I, 2013 (23449474)	stress response
HSI2 (VAL1)	HIGH-LEVEL EXPRESSION OF SUGAR-INDUCIBLE GENE 2	response to cytokinin, leaf development, differentiation, SWI/SNF interactome versus TFs	Efroni I, 2013 (23449474)	development/differentiation
IAA11	INDOLE-3-ACETIC ACID INDUCIBLE 11	response to cytokinin, leaf development, differentiation, SWI/SNF interactome versus TFs	Efroni I, 2013 (23449474)	hormone signaling
IDD16	INDETERMINATE(ID)-DOMAIN 16	response to cytokinin, leaf development, differentiation, SWI/SNF interactome versus TFs	Efroni I, 2013 (23449474)	development/differentiation
KNAT1	KNOTTED-LIKE FROM ARABIDOPSIS THALIANA	control of inflorescence architecture	Zhao M, 2015 (25822547)	development/differentiation
KNAT1	KNOTTED-LIKE FROM ARABIDOPSIS THALIANA	interactome of transcription factors	Trigg SA, 2017 (28650476)	development/differentiation
KNAT3	KNOTTED1-LIKE HOMEOBOX GENE 3	response to cytokinin, leaf development, differentiation, SWI/SNF interactome versus TFs	Efroni I, 2013 (23449474)	development/differentiation
KNAT3	KNOTTED1-LIKE HOMEOBOX GENE 3	interactome of transcription factors	Trigg SA, 2017 (28650476)	development/differentiation
LBD1 (ASL8)	LOB DOMAIN-CONTAINING PROTEIN 1	response to cytokinin, leaf development, differentiation, SWI/SNF interactome versus TFs	Efroni I, 2013 (23449474)	?
LBD10	LOB DOMAIN-CONTAINING PROTEIN 10	response to cytokinin, leaf development, differentiation, SWI/SNF interactome versus TFs	Efroni I, 2013 (23449474)	development/differentiation
LBD22	LOB DOMAIN-CONTAINING PROTEIN 22	response to cytokinin, leaf development, differentiation, SWI/SNF interactome versus TFs	Efroni I, 2013 (23449474)	?
LBD29 (ASL16)	LOB DOMAIN-CONTAINING PROTEIN 29	response to cytokinin, leaf development, differentiation, SWI/SNF interactome versus TFs	Efroni I, 2013 (23449474)	development/differentiation
LBD35 (ASL27)	LOB DOMAIN-CONTAINING PROTEIN 35	response to cytokinin, leaf development, differentiation, SWI/SNF interactome versus TFs	Efroni I, 2013 (23449474)	?
LBD38	LOB DOMAIN-CONTAINING PROTEIN 38	response to cytokinin, leaf development, differentiation, SWI/SNF interactome versus TFs	Efroni I, 2013 (23449474)	?
LBD39	LOB DOMAIN-CONTAINING PROTEIN 39	response to cytokinin, leaf development, differentiation, SWI/SNF interactome versus TFs	Efroni I, 2013 (23449474)	?
LBD40	LOB DOMAIN-CONTAINING PROTEIN 40	response to cytokinin, leaf development, differentiation, SWI/SNF interactome versus TFs	Efroni I, 2013 (23449474)	hormone signaling
LFY	LEAFY	patterning of the floral organs	Wu MF, 2012 (22323601)	development/differentiation
LUX (PCL1)	LUX ARRHYTHMO, PHYTOCLOCK 1	response to cytokinin, leaf development, differentiation, SWI/SNF interactome versus TFs	Efroni I, 2013 (23449474)	circadian rhythm
MP (ARF5)	MOVEMENT PROTEIN	response to auxin, flower development, differentiation	Wu MF, 2015 (26460543)	hormone signaling, development/differentiation
MYB12	MYB DOMAIN PROTEIN 12	response to cytokinin, leaf development, differentiation, SWI/SNF interactome versus TFs	Efroni I, 2013 (23449474)	metabolic control, stress response
MYB15	MYB DOMAIN PROTEIN 15	response to cytokinin, leaf development, differentiation, SWI/SNF interactome versus TFs	Efroni I, 2013 (23449474)	stress response
MYB26	MYB DOMAIN PROTEIN 26	response to cytokinin, leaf development, differentiation, SWI/SNF interactome versus TFs	Efroni I, 2013 (23449474)	development/differentiation, metabolic control
MYB35 (TDF1)	MYB DOMAIN PROTEIN 35	response to cytokinin, leaf development, differentiation, SWI/SNF interactome versus TFs	Efroni I, 2013 (23449474)	development/differentiation
MYB39	MYB DOMAIN PROTEIN 39	response to cytokinin, leaf development, differentiation, SWI/SNF interactome versus TFs	Efroni I, 2013 (23449474)	?
MYB41	MYB DOMAIN PROTEIN 41	response to cytokinin, leaf development, differentiation, SWI/SNF interactome versus TFs	Efroni I, 2013 (23449474)	stress response, metabolic control
MYB46	MYB DOMAIN PROTEIN 46	response to cytokinin, leaf development, differentiation, SWI/SNF interactome versus TFs	Efroni I, 2013 (23449474)	metabolic control
MYB49	MYB DOMAIN PROTEIN 49	response to cytokinin, leaf development, differentiation, SWI/SNF interactome versus TFs	Efroni I, 2013 (23449474)	hormone signaling, stress response
MYB53	MYB DOMAIN PROTEIN 53	response to cytokinin, leaf development, differentiation, SWI/SNF interactome versus TFs	Efroni I, 2013 (23449474)	development/differentiation
MYB60	MYB DOMAIN PROTEIN 60	response to cytokinin, leaf development, differentiation, SWI/SNF interactome versus TFs	Efroni I, 2013 (23449474)	stress response
MYB74	MYB DOMAIN PROTEIN 74	response to cytokinin, leaf development, differentiation, SWI/SNF interactome versus TFs	Efroni I, 2013 (23449474)	stress response
MYB86	MYB DOMAIN PROTEIN 86	response to cytokinin, leaf development, differentiation, SWI/SNF interactome versus TFs	Efroni I, 2013 (23449474)	development/differentiation
MYB91 (AS1)	MYB DOMAIN PROTEIN 91	response to cytokinin, leaf development, differentiation, SWI/SNF interactome versus TFs	Efroni I, 2013 (23449474)	development/differentiation
MYB92 (MYB64)	MYB DOMAIN PROTEIN 92	response to cytokinin, leaf development, differentiation, SWI/SNF interactome versus TFs	Efroni I, 2013 (23449474)	metabolic control
MYB96	MYB DOMAIN PROTEIN 96	response to cytokinin, leaf development, differentiation, SWI/SNF interactome versus TFs	Efroni I, 2013 (23449474)	development/differentiation, stress response, hormone signaling, circadian rythm
MYB101	MYB DOMAIN PROTEIN 101	response to cytokinin, leaf development, differentiation, SWI/SNF interactome versus TFs	Efroni I, 2013 (23449474)	hormone signaling, development/differentiation
MYB102	MYB DOMAIN PROTEIN 102	response to cytokinin, leaf development, differentiation, SWI/SNF interactome versus TFs	Efroni I, 2013 (23449474)	stress response
MYB109	MYB DOMAIN PROTEIN 109	response to cytokinin, leaf development, differentiation, SWI/SNF interactome versus TFs	Efroni I, 2013 (23449474)	hormone signaling, stress response
MYB121	MYB DOMAIN PROTEIN 121	response to cytokinin, leaf development, differentiation, SWI/SNF interactome versus TFs	Efroni I, 2013 (23449474)	hormone signaling
MYB122	MYB DOMAIN PROTEIN 122	response to cytokinin, leaf development, differentiation, SWI/SNF interactome versus TFs	Efroni I, 2013 (23449474)	metabolic control
NAC032	NAC DOMAIN CONTAINING PROTEIN 32	response to cytokinin, leaf development, differentiation, SWI/SNF interactome versus TFs	Efroni I, 2013 (23449474)	senescence, metabolic control, hormone signaling
NAC038	NAC DOMAIN CONTAINING PROTEIN 38	response to cytokinin, leaf development, differentiation, SWI/SNF interactome versus TFs	Efroni I, 2013 (23449474)	?
NAC046	NAC DOMAIN CONTAINING PROTEIN 46	response to cytokinin, leaf development, differentiation, SWI/SNF interactome versus TFs	Efroni I, 2013 (23449474)	metabolic control, senescence
NAC055 (NAC3)	NAC DOMAIN CONTAINING PROTEIN 55	response to cytokinin, leaf development, differentiation, SWI/SNF interactome versus TFs	Efroni I, 2013 (23449474)	stress response
NAC066	NAC DOMAIN CONTAINING PROTEIN 66	interactome of transcription factors	Trigg SA, 2017 (28650476)	development/differentiation
NAC074	NAC DOMAIN CONTAINING PROTEIN 74	response to cytokinin, leaf development, differentiation, SWI/SNF interactome versus TFs	Efroni I, 2013 (23449474)	senescence, programed cell death
NAC080/NAC079	NAC DOMAIN CONTAINING PROTEIN 80/79	response to cytokinin, leaf development, differentiation, SWI/SNF interactome versus TFs	Efroni I, 2013 (23449474)	?
NAC083	NAC DOMAIN CONTAINING PROTEIN 83	response to cytokinin, leaf development, differentiation, SWI/SNF interactome versus TFs	Efroni I, 2013 (23449474)	development/differentiation, stress response, senescence
NAC097	NAC DOMAIN CONTAINING PROTEIN 97	response to cytokinin, leaf development, differentiation, SWI/SNF interactome versus TFs	Efroni I, 2013 (23449474)	?
NFYA5	NUCLEAR TRANSCRIPTION FACTOR SUBUNIT A-5	response to cytokinin, leaf development, differentiation, SWI/SNF interactome versus TFs	Efroni I, 2013 (23449474)	phototransduction
NFYB8	NUCLEAR FACTOR Y SUBUNIT B8	response to cytokinin, leaf development, differentiation, SWI/SNF interactome versus TFs	Efroni I, 2013 (23449474)	?
NFYC4	NUCLEAR FACTOR Y SUBUNIT C4	response to cytokinin, leaf development, differentiation, SWI/SNF interactome versus TFs	Efroni I, 2013 (23449474)	phototransduction, hormone signaling
NGA2	NGATHA2	response to cytokinin, leaf development, differentiation, SWI/SNF interactome versus TFs	Efroni I, 2013 (23449474)	development/differentiation
NGA4	NGATHA4	response to cytokinin, leaf development, differentiation, SWI/SNF interactome versus TFs	Efroni I, 2013 (23449474)	development/differentiation
PHL1	PHR1-LIKE 1	response to cytokinin, leaf development, differentiation, SWI/SNF interactome versus TFs	Efroni I, 2013 (23449474)	stress response
PHL5	Myb family transcription factor PHL5	response to cytokinin, leaf development, differentiation, SWI/SNF interactome versus TFs	Efroni I, 2013 (23449474)	?
PHL6	Myb family transcription factor PHL6	response to cytokinin, leaf development, differentiation, SWI/SNF interactome versus TFs	Efroni I, 2013 (23449474)	?
POSF21	Probable transcription factor PosF21	response to cytokinin, leaf development, differentiation, SWI/SNF interactome versus TFs	Efroni I, 2013 (23449474)	?
RAP2.1	RELATED TO AP2 1	response to cytokinin, leaf development, differentiation, SWI/SNF interactome versus TFs	Efroni I, 2013 (23449474)	stress response
RAP2.2	RELATED TO AP2 2	response to cytokinin, leaf development, differentiation, SWI/SNF interactome versus TFs	Efroni I, 2013 (23449474)	metabolic control, stress response, hormone signaling
RAP2.11	RELATED TO AP2 11	response to cytokinin, leaf development, differentiation, SWI/SNF interactome versus TFs	Efroni I, 2013 (23449474)	stress response
RL6	RAD-LIKE 6	response to cytokinin, leaf development, differentiation, SWI/SNF interactome versus TFs	Efroni I, 2013 (23449474)	?
RLT1	RINGLET 1	response to cytokinin, leaf development, differentiation, SWI/SNF interactome versus TFs	Efroni I, 2013 (23449474)	development/differentiation
SCL1	SCARECROW-LIKE PROTEIN 1	response to cytokinin, leaf development, differentiation, SWI/SNF interactome versus TFs	Efroni I, 2013 (23449474)	?
SCL3	SCARECROW-LIKE PROTEIN 3	response to cytokinin, leaf development, differentiation, SWI/SNF interactome versus TFs	Efroni I, 2013 (23449474)	hormone signaling, development/differentiation
SCL7	SCARECROW-LIKE PROTEIN 7	response to cytokinin, leaf development, differentiation, SWI/SNF interactome versus TFs	Efroni I, 2013 (23449474)	development/differentiation, stress response
SCL15	SCARECROW-LIKE PROTEIN 15	response to cytokinin, leaf development, differentiation, SWI/SNF interactome versus TFs	Efroni I, 2013 (23449474)	development/differentiation
SCL22 (HAM2)	SCARECROW-LIKE PROTEIN 22	response to cytokinin, leaf development, differentiation, SWI/SNF interactome versus TFs	Efroni I, 2013 (23449474)	development/differentiation
SE	SERRATE	regulation of miRNA production	Wang Z, 2018 (29769717)	development/differentiation
SEP3	SEPALLATA 3	patterning of the floral organs	Wu MF, 2012 (22323601)	development/differentiation
SGR5	SHOOT GRAVITROPISM 5	response to cytokinin, leaf development, differentiation, SWI/SNF interactome versus TFs	Efroni I, 2013 (23449474)	development/differentiation
SHN2	SHINE 2	response to cytokinin, leaf development, differentiation, SWI/SNF interactome versus TFs	Efroni I, 2013 (23449474)	stress response
SSRP1	NUCLEOSOME/CHROMATIN ASSEMBLY FACTOR D	response to cytokinin, leaf development, differentiation, SWI/SNF interactome versus TFs	Efroni I, 2013 (23449474)	DNA damage repair, development/differentiation
STOP1	SENSITIVE TO PROTON RHIZOTOXICITY 1	response to cytokinin, leaf development, differentiation, SWI/SNF interactome versus TFs	Efroni I, 2013 (23449474)	stress response
TCP1	TCP DOMAIN PROTEIN 1	response to cytokinin, leaf development, differentiation, SWI/SNF interactome versus TFs	Efroni I, 2013 (23449474)	development/differentiation
TCP3	TCP DOMAIN PROTEIN 3	response to cytokinin, leaf development, differentiation, SWI/SNF interactome versus TFs	Efroni I, 2013 (23449474)	development/differentiation
TCP4	TCP DOMAIN PROTEIN 4	response to cytokinin, leaf development, differentiation, SWI/SNF interactome versus TFs	Efroni I, 2013 (23449474)	development/differentiation
TCP4	TCP DOMAIN PROTEIN 4	interactome of transcription factors	Trigg SA, 2017 (28650476)	development/differentiation
TCP5	TCP DOMAIN PROTEIN 5	response to cytokinin, leaf development, differentiation, SWI/SNF interactome versus TFs	Efroni I, 2013 (23449474)	development/differentiation
TCP5	TCP DOMAIN PROTEIN 5	interactome of transcription factors	Trigg SA, 2017 (28650476)	development/differentiation
TCP7	TCP DOMAIN PROTEIN 7	response to cytokinin, leaf development, differentiation, SWI/SNF interactome versus TFs	Efroni I, 2013 (23449474)	development/differentiation, circadian rythm
TCP7	TCP DOMAIN PROTEIN 7	interactome of transcription factors	Trigg SA, 2017 (28650476)	development/differentiation, circadian rythm
TCP8	TCP DOMAIN PROTEIN 8	response to cytokinin, leaf development, differentiation, SWI/SNF interactome versus TFs	Efroni I, 2013 (23449474)	development/differentiation
TCP10	TCP DOMAIN PROTEIN 10	interactome of transcription factors	Trigg SA, 2017 (28650476)	development/differentiation
TCP13 (PTF1)	TCP DOMAIN PROTEIN 13, PLASTID TRANSCRIPTION FACTOR 1	interactome of transcription factors	Trigg SA, 2017 (28650476)	development/differentiation
TCP13 (PTF1)	TCP DOMAIN PROTEIN 13, PLASTID TRANSCRIPTION FACTOR 1	response to cytokinin, leaf development, differentiation, SWI/SNF interactome versus TFs	Efroni I, 2013 (23449474)	development/differentiation
TCP14	TCP DOMAIN PROTEIN 14	interactome of transcription factors	Trigg SA, 2017 (28650476)	development/differentiation, hormone signaling, stress response
TCP15	TCP DOMAIN PROTEIN 15	interactome of transcription factors	Trigg SA, 2017 (28650476)	hormone signaling, development/differentiation, cell cycle/growth
TCP16	TCP DOMAIN PROTEIN 16	response to cytokinin, leaf development, differentiation, SWI/SNF interactome versus TFs	Efroni I, 2013 (23449474)	development/differentiation
TCP16	TCP DOMAIN PROTEIN 16	interactome of transcription factors	Trigg SA, 2017 (28650476)	development/differentiation
TCP18 (BRC1)	TCP DOMAIN PROTEIN 18	interactome of transcription factors	Trigg SA, 2017 (28650476)	hormone signaling, development/differentiation
TCP19	TCP DOMAIN PROTEIN 19	response to cytokinin, leaf development, differentiation, SWI/SNF interactome versus TFs	Efroni I, 2013 (23449474)	stress response
TCP20	TCP DOMAIN PROTEIN 20	response to cytokinin, leaf development, differentiation, SWI/SNF interactome versus TFs	Efroni I, 2013 (23449474)	development/differentiation
TCP22	TCP DOMAIN PROTEIN 22	response to cytokinin, leaf development, differentiation, SWI/SNF interactome versus TFs	Efroni I, 2013 (23449474)	development/differentiation
TGA3 (BZIP22)	TGA1A-RELATED GENE 3	response to cytokinin, leaf development, differentiation, SWI/SNF interactome versus TFs	Efroni I, 2013 (23449474)	hormone signaling, stress response
TGA4 (BZIP57)	TGACG MOTIF-BINDING FACTOR 4	response to cytokinin, leaf development, differentiation, SWI/SNF interactome versus TFs	Efroni I, 2013 (23449474)	stress response, hormone signaling
TGA5 (BZIP26)	TGACG MOTIF-BINDING FACTOR 5	response to cytokinin, leaf development, differentiation, SWI/SNF interactome versus TFs	Efroni I, 2013 (23449474)	hormone signaling, stress response
TGA7	TGACG SEQUENCE-SPECIFIC BINDING PROTEIN 7	response to cytokinin, leaf development, differentiation, SWI/SNF interactome versus TFs	Efroni I, 2013 (23449474)	hormone signaling
TOE2	TARGET OF EARLY ACTIVATION TAGGED (EAT) 1	response to cytokinin, leaf development, differentiation, SWI/SNF interactome versus TFs	Efroni I, 2013 (23449474)	development/differentiation
TZF6 (PEI1)	ZINC FINGER CCCH DOMAIN-CONTAINING PROTEIN 54	response to cytokinin, leaf development, differentiation, SWI/SNF interactome versus TFs	Efroni I, 2013 (23449474)	development/differentiation
WRKY6	WRKY TRANSCRIPTION FACTOR 6	response to cytokinin, leaf development, differentiation, SWI/SNF interactome versus TFs	Efroni I, 2013 (23449474)	senescence
WRKY31	PROBABLE WRKY TRANSCRIPTION FACTOR 31	response to cytokinin, leaf development, differentiation, SWI/SNF interactome versus TFs	Efroni I, 2013 (23449474)	?
WRKY44 (TTG2)	WRKY TRANSCRIPTION FACTOR 44	response to cytokinin, leaf development, differentiation, SWI/SNF interactome versus TFs	Efroni I, 2013 (23449474)	development/differentiation
WRKY46	PROBABLE WRKY TRANSCRIPTION FACTOR 46	response to cytokinin, leaf development, differentiation, SWI/SNF interactome versus TFs	Efroni I, 2013 (23449474)	stress response, hormone siganling
WRKY53	PROBABLE WRKY TRANSCRIPTION FACTOR 53	response to cytokinin, leaf development, differentiation, SWI/SNF interactome versus TFs	Efroni I, 2013 (23449474)	senescence, stress response
WRKY61	PROBABLE WRKY TRANSCRIPTION FACTOR 61	response to cytokinin, leaf development, differentiation, SWI/SNF interactome versus TFs	Efroni I, 2013 (23449474)	?
ZF2	ZINC FINGER PROTEIN 2	response to cytokinin, leaf development, differentiation, SWI/SNF interactome versus TFs	Efroni I, 2013 (23449474)	hormone signaling, stress response, senescence
ZFP7	ZINC FINGER PROTEIN 7	response to cytokinin, leaf development, differentiation, SWI/SNF interactome versus TFs	Efroni I, 2013 (23449474)	hormone signaling, development/differentiation
hormone signaling - Arabidopsis
ABF1	ABSCISIC ACID RESPONSIVE ELEMENT-BINDING FACTOR 1	response to cytokinin, leaf development, differentiation, SWI/SNF interactome versus TFs	Efroni I, 2013 (23449474)	hormone signaling
ABF3	ABSCISIC ACID RESPONSIVE ELEMENT-BINDING FACTOR 3	response to cytokinin, leaf development, differentiation, SWI/SNF interactome versus TFs	Efroni I, 2013 (23449474)	hormone signaling, stress response
ABI3	ABA INSENSITIVE 3	response to cytokinin, leaf development, differentiation, SWI/SNF interactome versus TFs	Efroni I, 2013 (23449474)	hormone signaling, development/differentiation
AGL39	AGAMOUS-LIKE 39	response to cytokinin, leaf development, differentiation, SWI/SNF interactome versus TFs	Efroni I, 2013 (23449474)	development/differentiation
AGL73	AGAMOUS-LIKE 73	response to cytokinin, leaf development, differentiation, SWI/SNF interactome versus TFs	Efroni I, 2013 (23449474)	development/differentiation
AGL74	AGAMOUS-LIKE 74	response to cytokinin, leaf development, differentiation, SWI/SNF interactome versus TFs	Efroni I, 2013 (23449474)	development/differentiation
AGL92	AGAMOUS-LIKE 92	response to cytokinin, leaf development, differentiation, SWI/SNF interactome versus TFs	Efroni I, 2013 (23449474)	development/differentiation
AGL99	AGAMOUS-LIKE 99	response to cytokinin, leaf development, differentiation, SWI/SNF interactome versus TFs	Efroni I, 2013 (23449474)	development/differentiation
ARF18	AUXIN RESPONSE FACTOR 18	response to cytokinin, leaf development, differentiation, SWI/SNF interactome versus TFs	Efroni I, 2013 (23449474)	hormone signaling
ARR10	RESPONSE REGULATOR 10	response to cytokinin, leaf development, differentiation, SWI/SNF interactome versus TFs	Efroni I, 2013 (23449474)	hormone signaling
ARR11	RESPONSE REGULATOR 11	response to cytokinin, leaf development, differentiation, SWI/SNF interactome versus TFs	Efroni I, 2013 (23449474)	hormone signaling
AST1	ARABIDOPSIS SIP1 CLADE TRIHELIX1	response to cytokinin, leaf development, differentiation, SWI/SNF interactome versus TFs	Efroni I, 2013 (23449474)	stress response
AT1G26610	C2H2-like zinc finger protein	response to cytokinin, leaf development, differentiation, SWI/SNF interactome versus TFs	Efroni I, 2013 (23449474)	?
AT1G50680	AP2/ERF and B3 domain-containing transcription factor At1g50680	response to cytokinin, leaf development, differentiation, SWI/SNF interactome versus TFs	Efroni I, 2013 (23449474)	stress response
AT1G51120	AP2/ERF and B3 domain-containing transcription factor At1g51120	response to cytokinin, leaf development, differentiation, SWI/SNF interactome versus TFs	Efroni I, 2013 (23449474)	stress response
AT1G76870	?	response to cytokinin, leaf development, differentiation, SWI/SNF interactome versus TFs	Efroni I, 2013 (23449474)	?
AT2G26940	C2H2-type zinc finger family protein	response to cytokinin, leaf development, differentiation, SWI/SNF interactome versus TFs	Efroni I, 2013 (23449474)	?
At3g24490	Alcohol dehydrogenase transcription factor Myb/SANT-like family protein	response to cytokinin, leaf development, differentiation, SWI/SNF interactome versus TFs	Efroni I, 2013 (23449474)	development/differentiation
BBM	BABY BOOM	response to cytokinin, leaf development, differentiation, SWI/SNF interactome versus TFs	Efroni I, 2013 (23449474)	development/differentiation
BBX26	B-BOX DOMAIN PROTEIN 26	response to cytokinin, leaf development, differentiation, SWI/SNF interactome versus TFs	Efroni I, 2013 (23449474)	?
BBX31 (MIP1A? MIP1B?)	B-BOX DOMAIN PROTEIN 31	response to cytokinin, leaf development, differentiation, SWI/SNF interactome versus TFs	Efroni I, 2013 (23449474)	development/differentiation, stress response, circadian rythm
BHLH3	BASIC HELIX LOOP HELIX PROTEIN 3	response to cytokinin, leaf development, differentiation, SWI/SNF interactome versus TFs	Efroni I, 2013 (23449474)	?
BHLH6 (MYC2)	BASIC HELIX LOOP HELIX PROTEIN 6	response to cytokinin, leaf development, differentiation, SWI/SNF interactome versus TFs	Efroni I, 2013 (23449474)	hormone signaling
BHLH7	BASIC HELIX LOOP HELIX PROTEIN 7	response to cytokinin, leaf development, differentiation, SWI/SNF interactome versus TFs	Efroni I, 2013 (23449474)	?
BHLH8 (PIF3)	BASIC HELIX LOOP HELIX PROTEIN 8 (PHYTOCHROME INTERACTING FACTOR 3)	response to cytokinin, leaf development, differentiation, SWI/SNF interactome versus TFs	Efroni I, 2013 (23449474)	hormone signaling, phototransduction
BHLH10	BASIC HELIX LOOP HELIX PROTEIN 10	response to cytokinin, leaf development, differentiation, SWI/SNF interactome versus TFs	Efroni I, 2013 (23449474)	development/differentiation
BHLH19	BASIC HELIX LOOP HELIX PROTEIN 19	response to cytokinin, leaf development, differentiation, SWI/SNF interactome versus TFs	Efroni I, 2013 (23449474)	?
BHLH20 (NAI1)	BASIC HELIX LOOP HELIX PROTEIN 20	response to cytokinin, leaf development, differentiation, SWI/SNF interactome versus TFs	Efroni I, 2013 (23449474)	cycle/cell growth, stress response
BHLH24 (SPT)	BASIC HELIX LOOP HELIX PROTEIN 24 (SPATULA)	response to cytokinin, leaf development, differentiation, SWI/SNF interactome versus TFs	Efroni I, 2013 (23449474)	development/differentiation
BHLH42 (TT8)	BASIC HELIX LOOP HELIX PROTEIN 42	response to cytokinin, leaf development, differentiation, SWI/SNF interactome versus TFs	Efroni I, 2013 (23449474)	metabolic control
BHLH46 (BIM1)	BASIC HELIX LOOP HELIX PROTEIN 46	response to cytokinin, leaf development, differentiation, SWI/SNF interactome versus TFs	Efroni I, 2013 (23449474)	hormone signaling
BHLH47 (PYE)	BASIC HELIX LOOP HELIX PROTEIN 47 (POPEYE)	response to cytokinin, leaf development, differentiation, SWI/SNF interactome versus TFs	Efroni I, 2013 (23449474)	stress response
BHLH49	BASIC HELIX LOOP HELIX PROTEIN 49	response to cytokinin, leaf development, differentiation, SWI/SNF interactome versus TFs	Efroni I, 2013 (23449474)	development/differentiation
BHLH54 (RSL4)	BASIC HELIX LOOP HELIX PROTEIN 54	response to cytokinin, leaf development, differentiation, SWI/SNF interactome versus TFs	Efroni I, 2013 (23449474)	development/differentiation
BHLH57	BASIC HELIX LOOP HELIX PROTEIN 57	response to cytokinin, leaf development, differentiation, SWI/SNF interactome versus TFs	Efroni I, 2013 (23449474)	?
BHLH59 (UNE12)	BASIC HELIX LOOP HELIX PROTEIN 59 (UNFERTILIZED EMBRYO SAC 12)	response to cytokinin, leaf development, differentiation, SWI/SNF interactome versus TFs	Efroni I, 2013 (23449474)	development/differentiation
BHLH61	BASIC HELIX LOOP HELIX PROTEIN 61	response to cytokinin, leaf development, differentiation, SWI/SNF interactome versus TFs	Efroni I, 2013 (23449474)	?
BHLH62	BASIC HELIX LOOP HELIX PROTEIN 62	response to cytokinin, leaf development, differentiation, SWI/SNF interactome versus TFs	Efroni I, 2013 (23449474)	?
BHLH67	BASIC HELIX LOOP HELIX PROTEIN 67	response to cytokinin, leaf development, differentiation, SWI/SNF interactome versus TFs	Efroni I, 2013 (23449474)	stress response
BHLH79	BASIC HELIX LOOP HELIX PROTEIN 79	response to cytokinin, leaf development, differentiation, SWI/SNF interactome versus TFs	Efroni I, 2013 (23449474)	?
BHLH80 (FBH1)	BASIC HELIX LOOP HELIX PROTEIN 80 (FLOWERING BHLH 1)	response to cytokinin, leaf development, differentiation, SWI/SNF interactome versus TFs	Efroni I, 2013 (23449474)	circadian rythm
BHLH82 (LRL3)	BASIC HELIX LOOP HELIX PROTEIN 82	response to cytokinin, leaf development, differentiation, SWI/SNF interactome versus TFs	Efroni I, 2013 (23449474)	development/differentiation
BHLH85 (RSL2)	BASIC HELIX LOOP HELIX PROTEIN 85	response to cytokinin, leaf development, differentiation, SWI/SNF interactome versus TFs	Efroni I, 2013 (23449474)	hormone signaling, development/differentiation
BHLH86 (RSL1)	BASIC HELIX LOOP HELIX PROTEIN 86	response to cytokinin, leaf development, differentiation, SWI/SNF interactome versus TFs	Efroni I, 2013 (23449474)	hormone signaling, development/differentiation
BHLH89	BASIC HELIX LOOP HELIX PROTEIN 89	response to cytokinin, leaf development, differentiation, SWI/SNF interactome versus TFs	Efroni I, 2013 (23449474)	development/differentiation
BHLH94	BASIC HELIX LOOP HELIX PROTEIN 94	response to cytokinin, leaf development, differentiation, SWI/SNF interactome versus TFs	Efroni I, 2013 (23449474)	?
BHLH95 (RGE1)	BASIC HELIX LOOP HELIX PROTEIN 95	response to cytokinin, leaf development, differentiation, SWI/SNF interactome versus TFs	Efroni I, 2013 (23449474)	development/differentiation
BHLH96	BASIC HELIX LOOP HELIX PROTEIN 96	response to cytokinin, leaf development, differentiation, SWI/SNF interactome versus TFs	Efroni I, 2013 (23449474)	?
BHLH112	BASIC HELIX LOOP HELIX PROTEIN 112	response to cytokinin, leaf development, differentiation, SWI/SNF interactome versus TFs	Efroni I, 2013 (23449474)	stress response
BHLH122	BASIC HELIX LOOP HELIX PROTEIN 122	response to cytokinin, leaf development, differentiation, SWI/SNF interactome versus TFs	Efroni I, 2013 (23449474)	development/differentiation
BHLH130 (FBH4)	BASIC HELIX LOOP HELIX PROTEIN 130	response to cytokinin, leaf development, differentiation, SWI/SNF interactome versus TFs	Efroni I, 2013 (23449474)	development/differentiation
BHLH139	BASIC HELIX LOOP HELIX PROTEIN 139	response to cytokinin, leaf development, differentiation, SWI/SNF interactome versus TFs	Efroni I, 2013 (23449474)	?
BHLH148	BASIC HELIX LOOP HELIX PROTEIN 148	response to cytokinin, leaf development, differentiation, SWI/SNF interactome versus TFs	Efroni I, 2013 (23449474)	hormone signaling, stress response
BZIP2	BASIC LEUCINE ZIPPER 2	response to cytokinin, leaf development, differentiation, SWI/SNF interactome versus TFs	Efroni I, 2013 (23449474)	metabolic control
BZIP3	BASIC LEUCINE ZIPPER 3	response to cytokinin, leaf development, differentiation, SWI/SNF interactome versus TFs	Efroni I, 2013 (23449474)	development/differentiation
BZIP4	BASIC LEUCINE ZIPPER 4	response to cytokinin, leaf development, differentiation, SWI/SNF interactome versus TFs	Efroni I, 2013 (23449474)	development/differentiation
BZIP7	BASIC LEUCINE ZIPPER 7	response to cytokinin, leaf development, differentiation, SWI/SNF interactome versus TFs	Efroni I, 2013 (23449474)	?
BZIP19	BASIC LEUCINE ZIPPER 19	response to cytokinin, leaf development, differentiation, SWI/SNF interactome versus TFs	Efroni I, 2013 (23449474)	stress response
BZIP30	BASIC LEUCINE ZIPPER 30	response to cytokinin, leaf development, differentiation, SWI/SNF interactome versus TFs	Efroni I, 2013 (23449474)	development/differentiation
BZIP42	BASIC LEUCINE ZIPPER 42	response to cytokinin, leaf development, differentiation, SWI/SNF interactome versus TFs	Efroni I, 2013 (23449474)	?
BZIP52	BASIC LEUCINE ZIPPER 52	response to cytokinin, leaf development, differentiation, SWI/SNF interactome versus TFs	Efroni I, 2013 (23449474)	?
BZIP62	BZIP TF 62	response to cytokinin, leaf development, differentiation, SWI/SNF interactome versus TFs	Efroni I, 2013 (23449474)	?
BZIP70	BASIC LEUCINE ZIPPER 70	response to cytokinin, leaf development, differentiation, SWI/SNF interactome versus TFs	Efroni I, 2013 (23449474)	?
CO	CONSTANS	response to cytokinin, leaf development, differentiation, SWI/SNF interactome versus TFs	Efroni I, 2013 (23449474)	circadiam rythm, development/differentiation
COL2 (BBX3)	CONSTANS-LIKE 2	response to cytokinin, leaf development, differentiation, SWI/SNF interactome versus TFs	Efroni I, 2013 (23449474)	chloroplast organization, development/differentiation
COL5	CONSTANS-LIKE 5	response to cytokinin, leaf development, differentiation, SWI/SNF interactome versus TFs	Efroni I, 2013 (23449474)	development/differentiation
COL7 (BBX16)	CONSTANS-LIKE 7	response to cytokinin, leaf development, differentiation, SWI/SNF interactome versus TFs	Efroni I, 2013 (23449474)	development/differentiation
COL11 (BBX9)	CONSTANS-LIKE 11, B-BOX DOMAIN PROTEIN 9	response to cytokinin, leaf development, differentiation, SWI/SNF interactome versus TFs	Efroni I, 2013 (23449474)	?
COL15	CONSTANS-LIKE 15	response to cytokinin, leaf development, differentiation, SWI/SNF interactome versus TFs	Efroni I, 2013 (23449474)	?
CZF1	Zinc finger CCCH domain-containing protein 29	response to cytokinin, leaf development, differentiation, SWI/SNF interactome versus TFs	Efroni I, 2013 (23449474)	stress response
DPA	Transcription factor-like protein DPA	response to cytokinin, leaf development, differentiation, SWI/SNF interactome versus TFs	Efroni I, 2013 (23449474)	cell cycle/cell growth
DREB1D (CBF4)	DEHYDRATION-RESPONSIVE ELEMENT-BINDING PROTEIN 1D	response to cytokinin, leaf development, differentiation, SWI/SNF interactome versus TFs	Efroni I, 2013 (23449474)	stress response
DREB2F (ERF051)	DEHYDRATION-RESPONSIVE ELEMENT-BINDING PROTEIN 2F	response to cytokinin, leaf development, differentiation, SWI/SNF interactome versus TFs	Efroni I, 2013 (23449474)	stress response
DREB2H	DEHYDRATION-RESPONSIVE ELEMENT-BINDING PROTEIN 2H	response to cytokinin, leaf development, differentiation, SWI/SNF interactome versus TFs	Efroni I, 2013 (23449474)	stress response
E2FA	E2F TRANSCRIPTION FACTOR 3	response to cytokinin, leaf development, differentiation, SWI/SNF interactome versus TFs	Efroni I, 2013 (23449474)	cell cycle/cell growth
E2FD (DEL2)	E2F TRANSCRIPTION FACTOR-LIKE D	response to cytokinin, leaf development, differentiation, SWI/SNF interactome versus TFs	Efroni I, 2013 (23449474)	cell cycle/cell growth, development/differentiation
EDA31	EMBRYO SAC DEVELOPMENT ARREST 31	response to cytokinin, leaf development, differentiation, SWI/SNF interactome versus TFs	Efroni I, 2013 (23449474)	?
ENAP1	EIN2 NUCLEAR ASSOCIATED PROTEIN 1	interactome of transcription factors	Trigg SA, 2017 (28650476)	hormone signaling
ENY	ENHYDROUS	interactome of transcription factors	Trigg SA, 2017 (28650476)	phototransduction, hormone signaling, development/differentiation
ERF025	ETHYLENE RESPONSIVE TRANSCRIPTION FACTOR 25	response to cytokinin, leaf development, differentiation, SWI/SNF interactome versus TFs	Efroni I, 2013 (23449474)	metabolic control, hormone signaling, stress response
ERF053	ETHYLENE RESPONSIVE TRANSCRIPTION FACTOR 53	response to cytokinin, leaf development, differentiation, SWI/SNF interactome versus TFs	Efroni I, 2013 (23449474)	stress response
ERF056	ETHYLENE RESPONSIVE TRANSCRIPTION FACTOR 56	response to cytokinin, leaf development, differentiation, SWI/SNF interactome versus TFs	Efroni I, 2013 (23449474)	?
ERF067 (CRF6)	ETHYLENE RESPONSIVE TRANSCRIPTION FACTOR 67	response to cytokinin, leaf development, differentiation, SWI/SNF interactome versus TFs	Efroni I, 2013 (23449474)	hormone signaling, development/differentiation
ERF084	ETHYLENE RESPONSIVE TRANSCRIPTION FACTOR 84	response to cytokinin, leaf development, differentiation, SWI/SNF interactome versus TFs	Efroni I, 2013 (23449474)	hormone signaling
ERF094 (ORA 59)	ETHYLENE RESPONSIVE TRANSCRIPTION FACTOR 94 (OCTADECANOID-RESPONSIVE ARABIDOPSIS AP2/ERF 59)	response to cytokinin, leaf development, differentiation, SWI/SNF interactome versus TFs	Efroni I, 2013 (23449474)	hormone signaling, stress response
ERF5	ETHYLENE RESPONSIVE TRANSCRIPTION FACTOR 5	response to cytokinin, leaf development, differentiation, SWI/SNF interactome versus TFs	Efroni I, 2013 (23449474)	stress response
ERF10	ETHYLENE RESPONSIVE TRANSCRIPTION FACTOR 10	response to cytokinin, leaf development, differentiation, SWI/SNF interactome versus TFs	Efroni I, 2013 (23449474)	hormone signaling
ERF38	ETHYLENE RESPONSIVE TRANSCRIPTION FACTOR 38	response to cytokinin, leaf development, differentiation, SWI/SNF interactome versus TFs	Efroni I, 2013 (23449474)	hormone signaling, development/differentiation
ERF113 (RAP2.6L)	ETHYLENE RESPONSIVE TRANSCRIPTION FACTOR 113	response to cytokinin, leaf development, differentiation, SWI/SNF interactome versus TFs	Efroni I, 2013 (23449474)	stress response
ETT	ETTIN	response to cytokinin, leaf development, differentiation, SWI/SNF interactome versus TFs	Efroni I, 2013 (23449474)	hormone signaling, development/differentiation
GBF3	G-BOX BINDING FACTOR	response to cytokinin, leaf development, differentiation, SWI/SNF interactome versus TFs	Efroni I, 2013 (23449474)	hormone signaling
GEBP	GLABROUS1 enhancer-binding protein	response to cytokinin, leaf development, differentiation, SWI/SNF interactome versus TFs	Efroni I, 2013 (23449474)	development/differentiation, hormone signaling, stress response
GEBP	GLABROUS1 enhancer-binding protein	interactome of transcription factors	Trigg SA, 2017 (28650476)	development/differentiation, hormone signaling, stress response
GLK1	GOLDEN2-LIKE 1	response to cytokinin, leaf development, differentiation, SWI/SNF interactome versus TFs	Efroni I, 2013 (23449474)	metabolic control, stress response
GPL1	GLABROUS1 ENHANCER BINDING PROTEIN-LIKE 1	interactome of transcription factors	Trigg SA, 2017 (28650476)	hormone signaling, stress response
GT3A	Trihelix transcription factor GT-3a	response to cytokinin, leaf development, differentiation, SWI/SNF interactome versus TFs	Efroni I, 2013 (23449474)	?
GT3B	Trihelix transcription factor GT-3b	response to cytokinin, leaf development, differentiation, SWI/SNF interactome versus TFs	Efroni I, 2013 (23449474)	?
GTE11 (BET10)	GLOBAL TRANSCRIPTION FACTOR GROUP E 11	response to cytokinin, leaf development, differentiation, SWI/SNF interactome versus TFs	Efroni I, 2013 (23449474)	hormone and sugar signaling
HAT5 (HB1)	HOMEODOMAIN PROTEIN FROM ARABIDOIPSIS THALIANA 5 (HOMEOBOX 1)	response to cytokinin, leaf development, differentiation, SWI/SNF interactome versus TFs	Efroni I, 2013 (23449474)	development/differentiation
HB20	HOMEOBOX PROTEIN 20	response to cytokinin, leaf development, differentiation, SWI/SNF interactome versus TFs	Efroni I, 2013 (23449474)	hormone signaling
HB21	HOMEOBOX PROTEIN 21	response to cytokinin, leaf development, differentiation, SWI/SNF interactome versus TFs	Efroni I, 2013 (23449474)	?
HB40	HOMEOBOX PROTEIN 40	response to cytokinin, leaf development, differentiation, SWI/SNF interactome versus TFs	Efroni I, 2013 (23449474)	hormone signaling
HB53	HOMEOBOX PROTEIN 53	response to cytokinin, leaf development, differentiation, SWI/SNF interactome versus TFs	Efroni I, 2013 (23449474)	hormone signaling
HEC1	HECATE 1	response to cytokinin, leaf development, differentiation, SWI/SNF interactome versus TFs	Efroni I, 2013 (23449474)	development/differentiation
HEC2	HECATE 2	response to cytokinin, leaf development, differentiation, SWI/SNF interactome versus TFs	Efroni I, 2013 (23449474)	development/differentiation
HMGB4	HIGH MOBILITY GROUP B PROTEIN 4	response to cytokinin, leaf development, differentiation, SWI/SNF interactome versus TFs	Efroni I, 2013 (23449474)	?
HRD	HARDY	response to cytokinin, leaf development, differentiation, SWI/SNF interactome versus TFs	Efroni I, 2013 (23449474)	hormone signaling, stress response
HSFA3	HEAT SHOCK TRANSCRIPTION FACTOR A3	response to cytokinin, leaf development, differentiation, SWI/SNF interactome versus TFs	Efroni I, 2013 (23449474)	stress response
HSFA6A	HEAT SHOCK TRANSCRIPTION FACTOR A6A	response to cytokinin, leaf development, differentiation, SWI/SNF interactome versus TFs	Efroni I, 2013 (23449474)	stress response
HSI2 (VAL1)	HIGH-LEVEL EXPRESSION OF SUGAR-INDUCIBLE GENE 2	response to cytokinin, leaf development, differentiation, SWI/SNF interactome versus TFs	Efroni I, 2013 (23449474)	development/differentiation
IAA11	INDOLE-3-ACETIC ACID INDUCIBLE 11	response to cytokinin, leaf development, differentiation, SWI/SNF interactome versus TFs	Efroni I, 2013 (23449474)	hormone signaling
IDD16	INDETERMINATE(ID)-DOMAIN 16	response to cytokinin, leaf development, differentiation, SWI/SNF interactome versus TFs	Efroni I, 2013 (23449474)	development/differentiation
KNAT3	KNOTTED1-LIKE HOMEOBOX GENE 3	response to cytokinin, leaf development, differentiation, SWI/SNF interactome versus TFs	Efroni I, 2013 (23449474)	development/differentiation
LBD1 (ASL8)	LOB DOMAIN-CONTAINING PROTEIN 1	response to cytokinin, leaf development, differentiation, SWI/SNF interactome versus TFs	Efroni I, 2013 (23449474)	?
LBD10	LOB DOMAIN-CONTAINING PROTEIN 10	response to cytokinin, leaf development, differentiation, SWI/SNF interactome versus TFs	Efroni I, 2013 (23449474)	development/differentiation
LBD22	LOB DOMAIN-CONTAINING PROTEIN 22	response to cytokinin, leaf development, differentiation, SWI/SNF interactome versus TFs	Efroni I, 2013 (23449474)	?
LBD29 (ASL16)	LOB DOMAIN-CONTAINING PROTEIN 29	response to cytokinin, leaf development, differentiation, SWI/SNF interactome versus TFs	Efroni I, 2013 (23449474)	development/differentiation
LBD35 (ASL27)	LOB DOMAIN-CONTAINING PROTEIN 35	response to cytokinin, leaf development, differentiation, SWI/SNF interactome versus TFs	Efroni I, 2013 (23449474)	?
LBD38	LOB DOMAIN-CONTAINING PROTEIN 38	response to cytokinin, leaf development, differentiation, SWI/SNF interactome versus TFs	Efroni I, 2013 (23449474)	?
LBD39	LOB DOMAIN-CONTAINING PROTEIN 39	response to cytokinin, leaf development, differentiation, SWI/SNF interactome versus TFs	Efroni I, 2013 (23449474)	?
LBD40	LOB DOMAIN-CONTAINING PROTEIN 40	response to cytokinin, leaf development, differentiation, SWI/SNF interactome versus TFs	Efroni I, 2013 (23449474)	hormone signaling
LFY	LEAFY	patterning of the floral organs	Wu MF, 2012 (22323601)	development/differentiation
LUX (PCL1)	LUX ARRHYTHMO, PHYTOCLOCK 1	response to cytokinin, leaf development, differentiation, SWI/SNF interactome versus TFs	Efroni I, 2013 (23449474)	circadian rhythm
MP (ARF5)	MOVEMENT PROTEIN	response to auxin, flower development, differentiation	Wu MF, 2015 (26460543)	hormone signaling, development/differentiation
MYB12	MYB DOMAIN PROTEIN 12	response to cytokinin, leaf development, differentiation, SWI/SNF interactome versus TFs	Efroni I, 2013 (23449474)	metabolic control, stress response
MYB15	MYB DOMAIN PROTEIN 15	response to cytokinin, leaf development, differentiation, SWI/SNF interactome versus TFs	Efroni I, 2013 (23449474)	stress response
MYB26	MYB DOMAIN PROTEIN 26	response to cytokinin, leaf development, differentiation, SWI/SNF interactome versus TFs	Efroni I, 2013 (23449474)	development/differentiation, metabolic control
MYB35 (TDF1)	MYB DOMAIN PROTEIN 35	response to cytokinin, leaf development, differentiation, SWI/SNF interactome versus TFs	Efroni I, 2013 (23449474)	development/differentiation
MYB39	MYB DOMAIN PROTEIN 39	response to cytokinin, leaf development, differentiation, SWI/SNF interactome versus TFs	Efroni I, 2013 (23449474)	?
MYB41	MYB DOMAIN PROTEIN 41	response to cytokinin, leaf development, differentiation, SWI/SNF interactome versus TFs	Efroni I, 2013 (23449474)	stress response, metabolic control
MYB46	MYB DOMAIN PROTEIN 46	response to cytokinin, leaf development, differentiation, SWI/SNF interactome versus TFs	Efroni I, 2013 (23449474)	metabolic control
MYB49	MYB DOMAIN PROTEIN 49	response to cytokinin, leaf development, differentiation, SWI/SNF interactome versus TFs	Efroni I, 2013 (23449474)	hormone signaling, stress response
MYB53	MYB DOMAIN PROTEIN 53	response to cytokinin, leaf development, differentiation, SWI/SNF interactome versus TFs	Efroni I, 2013 (23449474)	development/differentiation
MYB60	MYB DOMAIN PROTEIN 60	response to cytokinin, leaf development, differentiation, SWI/SNF interactome versus TFs	Efroni I, 2013 (23449474)	stress response
MYB74	MYB DOMAIN PROTEIN 74	response to cytokinin, leaf development, differentiation, SWI/SNF interactome versus TFs	Efroni I, 2013 (23449474)	stress response
MYB86	MYB DOMAIN PROTEIN 86	response to cytokinin, leaf development, differentiation, SWI/SNF interactome versus TFs	Efroni I, 2013 (23449474)	development/differentiation
MYB91 (AS1)	MYB DOMAIN PROTEIN 91	response to cytokinin, leaf development, differentiation, SWI/SNF interactome versus TFs	Efroni I, 2013 (23449474)	development/differentiation
MYB92 (MYB64)	MYB DOMAIN PROTEIN 92	response to cytokinin, leaf development, differentiation, SWI/SNF interactome versus TFs	Efroni I, 2013 (23449474)	metabolic control
MYB96	MYB DOMAIN PROTEIN 96	response to cytokinin, leaf development, differentiation, SWI/SNF interactome versus TFs	Efroni I, 2013 (23449474)	development/differentiation, stress response, hormone signaling, circadian rythm
MYB101	MYB DOMAIN PROTEIN 101	response to cytokinin, leaf development, differentiation, SWI/SNF interactome versus TFs	Efroni I, 2013 (23449474)	hormone signaling, development/differentiation
MYB102	MYB DOMAIN PROTEIN 102	response to cytokinin, leaf development, differentiation, SWI/SNF interactome versus TFs	Efroni I, 2013 (23449474)	stress response
MYB109	MYB DOMAIN PROTEIN 109	response to cytokinin, leaf development, differentiation, SWI/SNF interactome versus TFs	Efroni I, 2013 (23449474)	hormone signaling, stress response
MYB121	MYB DOMAIN PROTEIN 121	response to cytokinin, leaf development, differentiation, SWI/SNF interactome versus TFs	Efroni I, 2013 (23449474)	hormone signaling
MYB122	MYB DOMAIN PROTEIN 122	response to cytokinin, leaf development, differentiation, SWI/SNF interactome versus TFs	Efroni I, 2013 (23449474)	metabolic control
NAC032	NAC DOMAIN CONTAINING PROTEIN 32	response to cytokinin, leaf development, differentiation, SWI/SNF interactome versus TFs	Efroni I, 2013 (23449474)	senescence, metabolic control, hormone signaling
NAC038	NAC DOMAIN CONTAINING PROTEIN 38	response to cytokinin, leaf development, differentiation, SWI/SNF interactome versus TFs	Efroni I, 2013 (23449474)	?
NAC046	NAC DOMAIN CONTAINING PROTEIN 46	response to cytokinin, leaf development, differentiation, SWI/SNF interactome versus TFs	Efroni I, 2013 (23449474)	metabolic control, senescence
NAC055 (NAC3)	NAC DOMAIN CONTAINING PROTEIN 55	response to cytokinin, leaf development, differentiation, SWI/SNF interactome versus TFs	Efroni I, 2013 (23449474)	stress response
NAC074	NAC DOMAIN CONTAINING PROTEIN 74	response to cytokinin, leaf development, differentiation, SWI/SNF interactome versus TFs	Efroni I, 2013 (23449474)	senescence, programed cell death
NAC080/NAC079	NAC DOMAIN CONTAINING PROTEIN 80/79	response to cytokinin, leaf development, differentiation, SWI/SNF interactome versus TFs	Efroni I, 2013 (23449474)	?
NAC083	NAC DOMAIN CONTAINING PROTEIN 83	response to cytokinin, leaf development, differentiation, SWI/SNF interactome versus TFs	Efroni I, 2013 (23449474)	development/differentiation, stress response, senescence
NAC097	NAC DOMAIN CONTAINING PROTEIN 97	response to cytokinin, leaf development, differentiation, SWI/SNF interactome versus TFs	Efroni I, 2013 (23449474)	?
NFYA5	NUCLEAR TRANSCRIPTION FACTOR SUBUNIT A-5	response to cytokinin, leaf development, differentiation, SWI/SNF interactome versus TFs	Efroni I, 2013 (23449474)	phototransduction
NFYB8	NUCLEAR FACTOR Y SUBUNIT B8	response to cytokinin, leaf development, differentiation, SWI/SNF interactome versus TFs	Efroni I, 2013 (23449474)	?
NFYC4	NUCLEAR FACTOR Y SUBUNIT C4	response to cytokinin, leaf development, differentiation, SWI/SNF interactome versus TFs	Efroni I, 2013 (23449474)	phototransduction, hormone signaling
NGA2	NGATHA2	response to cytokinin, leaf development, differentiation, SWI/SNF interactome versus TFs	Efroni I, 2013 (23449474)	development/differentiation
NGA4	NGATHA4	response to cytokinin, leaf development, differentiation, SWI/SNF interactome versus TFs	Efroni I, 2013 (23449474)	development/differentiation
PHL1	PHR1-LIKE 1	response to cytokinin, leaf development, differentiation, SWI/SNF interactome versus TFs	Efroni I, 2013 (23449474)	stress response
PHL5	Myb family transcription factor PHL5	response to cytokinin, leaf development, differentiation, SWI/SNF interactome versus TFs	Efroni I, 2013 (23449474)	?
PHL6	Myb family transcription factor PHL6	response to cytokinin, leaf development, differentiation, SWI/SNF interactome versus TFs	Efroni I, 2013 (23449474)	?
POSF21	Probable transcription factor PosF21	response to cytokinin, leaf development, differentiation, SWI/SNF interactome versus TFs	Efroni I, 2013 (23449474)	?
RAP2.1	RELATED TO AP2 1	response to cytokinin, leaf development, differentiation, SWI/SNF interactome versus TFs	Efroni I, 2013 (23449474)	stress response
RAP2.2	RELATED TO AP2 2	response to cytokinin, leaf development, differentiation, SWI/SNF interactome versus TFs	Efroni I, 2013 (23449474)	metabolic control, stress response, hormone signaling
RAP2.11	RELATED TO AP2 11	response to cytokinin, leaf development, differentiation, SWI/SNF interactome versus TFs	Efroni I, 2013 (23449474)	stress response
RGL3	RGA-LIKE PROTEIN 3	gibberellin response	Sarnowska EA, 2013 (23893173)	hormone signaling
RL6	RAD-LIKE 6	response to cytokinin, leaf development, differentiation, SWI/SNF interactome versus TFs	Efroni I, 2013 (23449474)	?
RLT1	RINGLET 1	response to cytokinin, leaf development, differentiation, SWI/SNF interactome versus TFs	Efroni I, 2013 (23449474)	development/differentiation
SCL1	SCARECROW-LIKE PROTEIN 1	response to cytokinin, leaf development, differentiation, SWI/SNF interactome versus TFs	Efroni I, 2013 (23449474)	?
SCL3	SCARECROW-LIKE PROTEIN 3	response to cytokinin, leaf development, differentiation, SWI/SNF interactome versus TFs	Efroni I, 2013 (23449474)	hormone signaling, development/differentiation
SCL7	SCARECROW-LIKE PROTEIN 7	response to cytokinin, leaf development, differentiation, SWI/SNF interactome versus TFs	Efroni I, 2013 (23449474)	development/differentiation, stress response
SCL15	SCARECROW-LIKE PROTEIN 15	response to cytokinin, leaf development, differentiation, SWI/SNF interactome versus TFs	Efroni I, 2013 (23449474)	development/differentiation
SCL22 (HAM2)	SCARECROW-LIKE PROTEIN 22	response to cytokinin, leaf development, differentiation, SWI/SNF interactome versus TFs	Efroni I, 2013 (23449474)	development/differentiation
SGR5	SHOOT GRAVITROPISM 5	response to cytokinin, leaf development, differentiation, SWI/SNF interactome versus TFs	Efroni I, 2013 (23449474)	development/differentiation
SHN2	SHINE 2	response to cytokinin, leaf development, differentiation, SWI/SNF interactome versus TFs	Efroni I, 2013 (23449474)	stress response
SSRP1	NUCLEOSOME/CHROMATIN ASSEMBLY FACTOR D	response to cytokinin, leaf development, differentiation, SWI/SNF interactome versus TFs	Efroni I, 2013 (23449474)	DNA damage repair, development/differentiation
STOP1	SENSITIVE TO PROTON RHIZOTOXICITY 1	response to cytokinin, leaf development, differentiation, SWI/SNF interactome versus TFs	Efroni I, 2013 (23449474)	stress response
TCP1	TCP DOMAIN PROTEIN 1	response to cytokinin, leaf development, differentiation, SWI/SNF interactome versus TFs	Efroni I, 2013 (23449474)	development/differentiation
TCP3	TCP DOMAIN PROTEIN 3	response to cytokinin, leaf development, differentiation, SWI/SNF interactome versus TFs	Efroni I, 2013 (23449474)	development/differentiation
TCP4	TCP DOMAIN PROTEIN 4	response to cytokinin, leaf development, differentiation, SWI/SNF interactome versus TFs	Efroni I, 2013 (23449474)	development/differentiation
TCP5	TCP DOMAIN PROTEIN 5	response to cytokinin, leaf development, differentiation, SWI/SNF interactome versus TFs	Efroni I, 2013 (23449474)	development/differentiation
TCP7	TCP DOMAIN PROTEIN 7	response to cytokinin, leaf development, differentiation, SWI/SNF interactome versus TFs	Efroni I, 2013 (23449474)	development/differentiation, circadian rythm
TCP8	TCP DOMAIN PROTEIN 8	response to cytokinin, leaf development, differentiation, SWI/SNF interactome versus TFs	Efroni I, 2013 (23449474)	development/differentiation
TCP13 (PTF1)	TCP DOMAIN PROTEIN 13, PLASTID TRANSCRIPTION FACTOR 1	response to cytokinin, leaf development, differentiation, SWI/SNF interactome versus TFs	Efroni I, 2013 (23449474)	development/differentiation
TCP14	TCP DOMAIN PROTEIN 14	interactome of transcription factors	Trigg SA, 2017 (28650476)	development/differentiation, hormone signaling, stress response
TCP15	TCP DOMAIN PROTEIN 15	interactome of transcription factors	Trigg SA, 2017 (28650476)	development/differentiation, hormone signaling, cell cycle/growth
TCP16	TCP DOMAIN PROTEIN 16	response to cytokinin, leaf development, differentiation, SWI/SNF interactome versus TFs	Efroni I, 2013 (23449474)	development/differentiation
TCP18 (BRC1)	TCP DOMAIN PROTEIN 18	interactome of transcription factors	Trigg SA, 2017 (28650476)	hormone signaling, development/differentiation
TCP19	TCP DOMAIN PROTEIN 19	response to cytokinin, leaf development, differentiation, SWI/SNF interactome versus TFs	Efroni I, 2013 (23449474)	stress response
TCP20	TCP DOMAIN PROTEIN 20	response to cytokinin, leaf development, differentiation, SWI/SNF interactome versus TFs	Efroni I, 2013 (23449474)	development/differentiation
TCP22	TCP DOMAIN PROTEIN 22	response to cytokinin, leaf development, differentiation, SWI/SNF interactome versus TFs	Efroni I, 2013 (23449474)	development/differentiation
TGA3 (BZIP22)	TGA1A-RELATED GENE 3	response to cytokinin, leaf development, differentiation, SWI/SNF interactome versus TFs	Efroni I, 2013 (23449474)	hormone signaling, stress response
TGA4 (BZIP57)	TGACG MOTIF-BINDING FACTOR 4	response to cytokinin, leaf development, differentiation, SWI/SNF interactome versus TFs	Efroni I, 2013 (23449474)	hormone signaling, stress response
TGA5 (BZIP26)	TGACG MOTIF-BINDING FACTOR 5	response to cytokinin, leaf development, differentiation, SWI/SNF interactome versus TFs	Efroni I, 2013 (23449474)	hormone signaling, stress response
TGA7	TGACG SEQUENCE-SPECIFIC BINDING PROTEIN 7	response to cytokinin, leaf development, differentiation, SWI/SNF interactome versus TFs	Efroni I, 2013 (23449474)	hormone signaling
TOE2	TARGET OF EARLY ACTIVATION TAGGED (EAT) 1	response to cytokinin, leaf development, differentiation, SWI/SNF interactome versus TFs	Efroni I, 2013 (23449474)	development/differentiation
TZF6 (PEI1)	ZINC FINGER CCCH DOMAIN-CONTAINING PROTEIN 54	response to cytokinin, leaf development, differentiation, SWI/SNF interactome versus TFs	Efroni I, 2013 (23449474)	development/differentiation
WRKY6	WRKY TRANSCRIPTION FACTOR 6	response to cytokinin, leaf development, differentiation, SWI/SNF interactome versus TFs	Efroni I, 2013 (23449474)	senescence
WRKY31	PROBABLE WRKY TRANSCRIPTION FACTOR 31	response to cytokinin, leaf development, differentiation, SWI/SNF interactome versus TFs	Efroni I, 2013 (23449474)	?
WRKY44 (TTG2)	WRKY TRANSCRIPTION FACTOR 44	response to cytokinin, leaf development, differentiation, SWI/SNF interactome versus TFs	Efroni I, 2013 (23449474)	development/differentiation
WRKY46	PROBABLE WRKY TRANSCRIPTION FACTOR 46	response to cytokinin, leaf development, differentiation, SWI/SNF interactome versus TFs	Efroni I, 2013 (23449474)	hormone signaling, stress response
WRKY53	PROBABLE WRKY TRANSCRIPTION FACTOR 53	response to cytokinin, leaf development, differentiation, SWI/SNF interactome versus TFs	Efroni I, 2013 (23449474)	senescence, stress response
WRKY60	PROBABLE WRKY TRANSCRIPTION FACTOR 60	interactome of transcription factors	Trigg SA, 2017 (28650476)	hormone signaling, stress response
WRKY61	PROBABLE WRKY TRANSCRIPTION FACTOR 61	response to cytokinin, leaf development, differentiation, SWI/SNF interactome versus TFs	Efroni I, 2013 (23449474)	?
ZF2	ZINC FINGER PROTEIN 2	response to cytokinin, leaf development, differentiation, SWI/SNF interactome versus TFs	Efroni I, 2013 (23449474)	hormone signaling, stress response, senescence
ZFP7	ZINC FINGER PROTEIN 7	response to cytokinin, leaf development, differentiation, SWI/SNF interactome versus TFs	Efroni I, 2013 (23449474)	hormone signaling, development/differentiation
metabolic control - Arabidopsis
BHLH15 (PIF1)	BASIC HELIX LOOP HELIX PROTEIN 15	regulation of chlorophyll biosynthesis	Zhang D, 2017 (27865928)	metabolic control, development/differentiation
BHLH42 (TT8)	BASIC HELIX LOOP HELIX PROTEIN 42	response to cytokinin, leaf development, differentiation, SWI/SNF interactome versus TFs	Efroni I, 2013 (23449474)	metabolic control
BZIP2	BASIC LEUCINE ZIPPER 2	response to cytokinin, leaf development, differentiation, SWI/SNF interactome versus TFs	Efroni I, 2013 (23449474)	metabolic control
ERF025	ETHYLENE RESPONSIVE TRANSCRIPTION FACTOR 25	response to cytokinin, leaf development, differentiation, SWI/SNF interactome versus TFs	Efroni I, 2013 (23449474)	metabolic control, hormone signaling, stress response
GLK1	GOLDEN2-LIKE 1	response to cytokinin, leaf development, differentiation, SWI/SNF interactome versus TFs	Efroni I, 2013 (23449474)	metabolic control, stress response
GLK1	GOLDEN2-LIKE 1	interactome of transcription factors	Trigg SA, 2017 (28650476)	metabolic control, stress response
GTE11 (BET10)	GLOBAL TRANSCRIPTION FACTOR GROUP E 11	response to cytokinin, leaf development, differentiation, SWI/SNF interactome versus TFs	Efroni I, 2013 (23449474)	hormone and sugar signaling
HSI2 (VAL1)	HIGH-LEVEL EXPRESSION OF SUGAR-INDUCIBLE GENE 2	response to cytokinin, leaf development, differentiation, SWI/SNF interactome versus TFs	Efroni I, 2013 (23449474)	development/differentiation
MYB12	MYB DOMAIN PROTEIN 12	response to cytokinin, leaf development, differentiation, SWI/SNF interactome versus TFs	Efroni I, 2013 (23449474)	metabolic control, stress response
MYB26	MYB DOMAIN PROTEIN 26	response to cytokinin, leaf development, differentiation, SWI/SNF interactome versus TFs	Efroni I, 2013 (23449474)	development/differentiation, metabolic control
MYB41	MYB DOMAIN PROTEIN 41	response to cytokinin, leaf development, differentiation, SWI/SNF interactome versus TFs	Efroni I, 2013 (23449474)	metabolic control, stress response
MYB46	MYB DOMAIN PROTEIN 46	response to cytokinin, leaf development, differentiation, SWI/SNF interactome versus TFs	Efroni I, 2013 (23449474)	metabolic control
MYB92 (MYB64)	MYB DOMAIN PROTEIN 92	response to cytokinin, leaf development, differentiation, SWI/SNF interactome versus TFs	Efroni I, 2013 (23449474)	metabolic control
MYB122	MYB DOMAIN PROTEIN 122	response to cytokinin, leaf development, differentiation, SWI/SNF interactome versus TFs	Efroni I, 2013 (23449474)	metabolic control
NAC032	NAC DOMAIN CONTAINING PROTEIN 32	response to cytokinin, leaf development, differentiation, SWI/SNF interactome versus TFs	Efroni I, 2013 (23449474)	senescence, metabolic control, hormone signaling
NAC046	NAC DOMAIN CONTAINING PROTEIN 46	response to cytokinin, leaf development, differentiation, SWI/SNF interactome versus TFs	Efroni I, 2013 (23449474)	metabolic control, senescence
RAP2.2	RELATED TO AP2 2	response to cytokinin, leaf development, differentiation, SWI/SNF interactome versus TFs	Efroni I, 2013 (23449474)	metabolic control, stress response, hormone signaling
TT2	TRANSCRIPTION FACTOR TT2	interactome of transcription factors	Trigg SA, 2017 (28650476)	metabolic contron
DNA damage repair - Arabidopsis
SSRP1	NUCLEOSOME/CHROMATIN ASSEMBLY FACTOR D	response to cytokinin, leaf development, differentiation, SWI/SNF interactome versus TFs	Efroni I, 2013 (23449474)	DNA damage repair, development/differentiation
plant specific responses - Arabidopsis
BHLH8 (PIF3)	BASIC HELIX LOOP HELIX PROTEIN 8 (PHYTOCHROME INTERACTING FACTOR 3)	response to cytokinin, leaf development, differentiation, SWI/SNF interactome versus TFs	Efroni I, 2013 (23449474)	hormone signaling, phototransduction
BHLH15 (PIF1)	BASIC HELIX LOOP HELIX PROTEIN 15	regulation of chlorophyll biosynthesis	Zhang D, 2017 (27865928)	metabolic control, development/differentiation
COL2 (BBX3)	CONSTANS-LIKE 2	response to cytokinin, leaf development, differentiation, SWI/SNF interactome versus TFs	Efroni I, 2013 (23449474)	chloroplast organization, development/differentiation
ENY	ENHYDROUS	interactome of transcription factors	Trigg SA, 2017 (28650476)	phototransduction, hormone signaling, development/differentiation
LUX (PCL1)	LUX ARRHYTHMO, PHYTOCLOCK 1	response to cytokinin, leaf development, differentiation, SWI/SNF interactome versus TFs	Efroni I, 2013 (23449474)	circadian rhythm
SGR5	SHOOT GRAVITROPISM 5	response to cytokinin, leaf development, differentiation, SWI/SNF interactome versus TFs	Efroni I, 2013 (23449474)	development/differentiation
STOP1	SENSITIVE TO PROTON RHIZOTOXICITY 1	response to cytokinin, leaf development, differentiation, SWI/SNF interactome versus TFs	Efroni I, 2013 (23449474)	stress response
TCP13 (PTF1)	TCP DOMAIN PROTEIN 13, PLASTID TRANSCRIPTION FACTOR 1	interactome of transcription factors	Trigg SA, 2017 (28650476)	development/differentiation
TCP13 (PTF1)	TCP DOMAIN PROTEIN 13, PLASTID TRANSCRIPTION FACTOR 2	response to cytokinin, leaf development, differentiation, SWI/SNF interactome versus TFs	Efroni I, 2013 (23449474)	development/differentiation
interactors of SWI/SNF subunits in other plants (maize, tomato)
development/ differentiation
OCL1 - maize	OUTER CELL LAYER1	functional characterization of OCL1, flowering	Depège-Fargeix N, 2011 (20819789)	development
RIN - tomato		characterization of tomato SWI3-Like proteins	Zhao Z, 2019 (31623074)	growth, development

## Sheet: 4. SWISNF on plant TF and cofa
Subtable 4. Presence of plant SWI/SNF subunits on promoters of genes encoding SWI/SNF complexes interactors (TFs and cofactors)
transcription factor or cofactor	SWI/SNF subunit on the promoter of the gene encoding TF or cofactor - SWI/SNF interactor	reference
ABF1		lack of data
ABF3		lack of data
ABI3		lack of data
ADA2A		lack of data
AGL18	BRM	(Archacki 2017)
AGL39		lack of data
AGL73		lack of data
AGL74		lack of data
AGL92		lack of data
AGL99		lack of data
AP1 (AGL7)		lack of data
ARF18	BRM	(Li 2016)	(Archacki 2017)
ARR10	BRM	(Li 2016)
ARR11		lack of data
AST1		lack of data
AT1G26610	BRM	(Archacki 2017)
AT1G50680		lack of data
AT1G51120		lack of data
AT2G26940		lack of data
AT3G24490	BRM	(Archacki 2017)
AT3G27220		lack of data
BBM		lack of data
BBX26		lack of data
BBX30		lack of data
BBX31 (MIP1A? MIP1B?)		lack of data
BBX32	BRM	(Li 2016)	(Archacki 2017)
BHL149 (AIF4)	BRM	(Li 2016)	(Archacki 2017)
BHLH3		lack of data
BHLH6 (MYC2)	BRM	(Li 2016)	(Archacki 2017)
BHLH7		lack of data
BHLH8 (PIF3)	BRM	(Li 2016)
BHLH10		lack of data
BHLH15 (PIF1)		lack of data
BHLH19	BRM	(Li 2016)	(Archacki 2017)
BHLH20 (NAI1)	BRM	(Li 2016)	(Archacki 2017)
BHLH24 (SPT)	BRM	(Li 2016)
BHLH42 (TT8)		lack of data
BHLH46 (BIM1)	BRM	(Li 2016)	(Archacki 2017)
BHLH47 (PYE)	BRM	(Li 2016)	(Archacki 2017)
BHLH49		lack of data
BHLH54 (RSL4)		lack of data
BHLH57		lack of data
BHLH59 (UNE12)	BRM	(Li 2016)
BHLH61		lack of data
BHLH62	BRM	(Li 2016)
BHLH67	BRM	(Li 2016)
BHLH79	BRM	(Li 2016)
BHLH80 (FBH1)	BRM	(Li 2016)	(Archacki 2017)
BHLH82 (LRL3)		lack of data
BHLH85 (RSL2)		lack of data
BHLH86 (RSL1)		lack of data
BHLH89		lack of data
BHLH94	BRM	(Li 2016)
BHLH95 (RGE1)		lack of data
BHLH96	BRM	(Archacki 2017)
BHLH112		lack of data
BHLH122		lack of data
BHLH130 (FBH4)	BRM	(Li 2016)
BHLH139		lack of data
BHLH148	BRM	(Li 2016)
BHLH157 (LHL3)		lack of data
BLH4	BRM	(Li 2016)	(Archacki 2017)
bZIP2	BRM	(Li 2016)	(Archacki 2017)
bZIP3		lack of data
bZIP4		lack of data
bZIP7		lack of data
BZIP19	BRM	(Li 2016)
BZIP30		lack of data
bZIP42		lack of data
bZIP52	BRM	(Li 2016)
BZIP62		lack of data
BZIP70		lack of data
CO		lack of data
COL2 (BBX3)		lack of data
COL5	BRM	(Li 2016)	(Archacki 2017)
COL7 (BBX16)		lack of data
COL11 (BBX9)	BRM	(Li 2016)	(Archacki 2017)
COL15	BRM	(Li 2016)	(Archacki 2017)
CZF1	BRM	(Li 2016)	(Archacki 2017)
DMC1		lack of data
DPA		lack of data
DREB1D (CBF4)	BRM	(Li 2016)	(Archacki 2017)
DREB2F (ERF051)		lack of data
DREB2H		lack of data
E2FA		lack of data
E2FD (DEL2)		lack of data
EDA31		lack of data
ENAP1		lack of data
ENY	BRM	(Li 2016)	(Archacki 2017)
ERF025	BRM	(Li 2016)
ERF053		lack of data
ERF056	BRM	(Li 2016)
ERF067 (CRF6)	BRM	(Li 2016)	(Archacki 2017)
ERF084		lack of data
ERF094 (ORA 59)	BRM	(Li 2016)	(Archacki 2017)
ERF5	BRM	(Li 2016)	(Archacki 2017)
ERF10		lack of data
ERF38		lack of data
ERF113 (RAP2.6L)	BRM	(Li 2016)
ETT		lack of data
FAF1		lack of data
FRS5		lack of data
FRS9		lack of data
GBF3	BRM	(Li 2016)	(Archacki 2017)
GEBP		lack of data
GLK1	BRM	(Li 2016)	(Archacki 2017)
GPL1		lack of data
GT3A	BRM	(Li 2016)	(Archacki 2017)
GT3B	BRM	(Archacki 2017)
GTE11 (BET10)		lack of data
HAT5 (HB1)	BRM	(Li 2016)	(Archacki 2017)
HB20		lack of data
HB21		lack of data
HB40		lack of data
HB53		lack of data
HEC1	BRM	(Li 2016)	(Archacki 2017)
HEC2		lack of data
HMGB4	BRM	(Archacki 2017)
HRD		lack of data
HSFA3	BRM	(Li 2016)	(Archacki 2017)
HSFA6A		lack of data
HSI2 (VAL1)		lack of data
HUP6		lack of data
IAA11		lack of data
IDD16	BRM	(Archacki 2017)
IDN2		lack of data
KNAT1		lack of data
KNAT3	BRM	(Li 2016)	(Archacki 2017)
LBD1 (ASL8)		lack of data
LBD10		lack of data
LBD22		lack of data
LBD29 (ASL16)		lack of data
LBD35 (ASL27)		lack of data
LBD38	BRM	(Li 2016)	(Archacki 2017)
LBD39	BRM	(Li 2016)
LBD40	BRM	(Li 2016)
LFY		lack of data
LUX (PCL1)	BRM	(Li 2016)	(Archacki 2017)
MORC6		lack of data
MP (ARF5)		lack of data
MYB12	BRM	(Li 2016)
MYB15	BRM	(Li 2016)	(Archacki 2017)
MYB26		lack of data
MYB35 (TDF1)		lack of data
MYB39		lack of data
MYB41		lack of data
MYB46		lack of data
MYB49		lack of data
MYB53		lack of data
MYB60		lack of data
MYB74	BRM	(Li 2016)	(Archacki 2017)
MYB86		lack of data
MYB91 (AS1)		lack of data
MYB92 (MYB64)		lack of data
MYB96	BRM	(Li 2016)	(Archacki 2017)
MYB101		lack of data
MYB102	BRM	(Li 2016)	(Archacki 2017)
MYB109	BRM	(Li 2016)	(Archacki 2017)
MYB121		lack of data
MYB122		lack of data
NAC032	BRM	(Li 2016)	(Archacki 2017)
NAC038	BRM	(Archacki 2017)
NAC046	BRM	(Archacki 2017)
NAC055 (NAC3)	BRM	(Li 2016)	(Archacki 2017)
NAC066		lack of data
NAC074		lack of data
NAC080/NAC079	BRM	(Li 2016)
NAC083	BRM	(Li 2016)	(Archacki 2017)
NAC097		lack of data
NFYA5		lack of data
NFYB8		lack of data
NFYC4		lack of data
NGA2	BRM	(Li 2016)	(Archacki 2017)
NGA4		lack of data
PHL1		lack of data
PHL5		lack of data
PHL6	BRM	(Li 2016)
POSF21		lack of data
RAP2.1		lack of data
RAP2.2	BRM	(Li 2016)	(Archacki 2017)
RAP2.11		lack of data
RGA1	BRM	(Li 2016)	(Archacki 2017)
RGL2	BRM	(Archacki 2017)
RGL3	BRM	(Li 2016)	(Archacki 2017)
RL6		lack of data
RLT1		lack of data
SCL1	BRM	(Li 2016)
SCL3	BRM	(Li 2016)	(Archacki 2017)
SCL7	BRM	(Li 2016)	(Archacki 2017)
SCL15	BRM	(Li 2016)	(Archacki 2017)
SCL22 (HAM2)	BRM	(Li 2016)
SE		lack of data
SEP3	BRM	(Archacki 2017)
SGR5	BRM	(Li 2016)
SHN2		lack of data
SSRP1		lack of data
STOP1	BRM	(Li 2016)
SUVH9		lack of data
TCP1		lack of data
TCP3	BRM	(Li 2016)	(Archacki 2017)
TCP4		lack of data
TCP5		lack of data
TCP7	BRM	(Li 2016)	(Archacki 2017)
TCP8	BRM	(Li 2016)	(Archacki 2017)
TCP10	BRM	(Li 2016)	(Archacki 2017)
TCP13 (PTF1)	BRM	(Li 2016)	(Archacki 2017)
TCP14	BRM	(Li 2016)	(Archacki 2017)
TCP15	BRM	(Li 2016)	(Archacki 2017)
TCP16		lack of data
TCP18 (BRC1)	BRM	(Li 2016)
TCP19	BRM	(Li 2016)
TCP20		lack of data
TCP21	BRM	(Li 2016)	(Archacki 2017)
TCP22	BRM	(Li 2016)
TGA3 (BZIP22)		lack of data
TGA4 (BZIP57)	BRM	(Li 2016)
TGA5 (BZIP26)		lack of data
TGA7		lack of data
TOE2		lack of data
TRB2		lack of data
TT2		lack of data
TZF6 (PEI1)		lack of data
WRKY6	BRM	(Li 2016)	(Archacki 2017)
WRKY31		lack of data
WRKY44 (TTG2)		lack of data
WRKY46	BRM	(Li 2016)	(Archacki 2017)
WRKY53	BRM	(Li 2016)	(Archacki 2017)
WRKY60	BRM	(Li 2016)	(Archacki 2017)
WRKY61	BRM	(Li 2016)
ZF2	BRM	(Li 2016)	(Archacki 2017)
ZFN1		lack of data
ZFP7	BRM	(Li 2016)	(Archacki 2017)
ZHD3 (HB21)		lack of data

## Sheet: 5. grouped human TFs-SWISNF int
Subtable 5. Grouped processes in which human SWI/SNF complexes interactors (TFs) are involved
SWI/SNF complexes interactor- protein symbol	SWI/SNF complexes interactor - protein description	process studied in a publication	publication - link	function of the protein
carcinogenesis
AHR	Aryl Hydrocarbon Receptor	chemical carcinogenesis	Wang S (2002)	regulation of biological responses to planar aromatic hydrocarbons, regulation of xenobiotic-metabolizing enzymes
AR	Androgen Receptor	androgen antagonist-mediated response in prostate cancer treatment	Dai Y (2008)	androgen receptor, stimulates transcription of androgen responsive genes, affect cellular proliferation and differentiation in target tissue
		carcinogenesis - androgen-dependent transcriptional hyperactivity in prostate cancer cells	Wang Q (2004)
BHLHE40	Basic Helix-Loop-Helix Family Member E40	interactome of acute lymphoblastic leukemia cancer gene products	Daakour S (2016)	circadian rhythm of blood pressure, chondrocyte differentiation
CDX2	Caudal Type Homeobox 2	villin expression in gastric cancer	Yamamichi N (2009)	cell growth, differentiation, early embryonic development of the intestinal tract
CEBPA	CCAAT Enhancer Binding Protein Alpha	proliferation control in development of liver tumors	Wang GL (2004)	cell cycle regulation, body weight homeostasis, proliferation and the differentiation of myeloid progenitors, adipocytes, hepatocytes and cells of the lung and the placenta, terminal adipocyte differentiation, energy homeostasis, lipid metabolism, gluconeogenesis
CIC	Capicua Transcriptional Repressor	regulation of MAPK pathway in oligodendrogliomas	Weissmann S (2018)	development of the central nervous system
CREB1	CAMP Responsive Element Binding Protein 1	glioma immune evasion	Ghosh S (2013)	synchronization of circadian rhythmicity and the differentiation of adipose cells, response to hormonal stimulation
DDIT3 (as a fusion oncoprotein FUS-DDIT3)	DNA Damage Inducible Transcript 3	interaction between FET oncoproteins and SWI/SNF complex	Linden M (2019)	adipogenesis, erythropoiesis, apoptosis
E2F1	E2F Transcription Factor 1	regulation of cell cycle	Trouche D (1997)	control of cell cycle and action of tumor suppressor proteins, a target of the transforming proteins of small DNA tumor viruses, cell apoptosis, DNA replication, cell proliferation, adipocyte differentiation
E2F4	E2F Transcription Factor 4	cell cycle progression	Leung JY (2012)	control of the cell cycle and action of tumor suppressor proteins, a target of the transforming proteins of small DNA tumor viruses, multiciliate cell differentiation
EPAS1	Endothelial PAS Domain Protein 1	HIF2α interactome in melanoma development	Steunou AL (2012)	induction of oxygen regulated genes
ESR1	Estrogen Receptor 1	ESR1 interactome of hormone-dependent human breast cancer cell nuclei	Nassa G (2019)	estrogen receptor, growth, metabolism, sexual development, gestation, cellular proliferation and differentiation
ESR2	Estrogen Receptor 2	ESR2 interactome in human breast cancer	Giurato G (2018)	estrogen receptor
FLI1 (as a fusion oncoprotein EWSR1‐FLI1)	Fli-1 Proto-Oncogene, ETS Transcription Factor	interaction between FET oncoproteins and SWI/SNF complex	Linden M (2019)	transcriptional misregulation in cancer, hematopoietic stem cell differentiation
FOS	Fos Proto-Oncogene, AP-1 Transcription Factor Subunit	interactome of transcription factors	Li X (2015)	cell proliferation, differentiation, transformation, apoptosis, development of cells destined to form and maintain the skeleton, phospholipid synthesis
HOMEZ	Homeobox And Leucine Zipper Encoding	interactome of acute lymphoblastic leukemia cancer gene products	Daakour S (2016)	regulation of transcription
HSFY1	Heat Shock Transcription Factor Y-Linked 1	interactome of acute lymphoblastic leukemia cancer gene products	Daakour S (2016)	heat shock response
IKZF1	IKAROS Family Zinc Finger 1	desensitization of myeloma cell lines and primary tumors to lenalidomide	Zhou N (2019)	lymphocyte and thymocyte differentiation, hematopoietic cell differentiation, apoptosis
IKZF3	IKAROS Family Zinc Finger 3	interactome of acute lymphoblastic leukemia cancer gene products	Daakour S (2016)	lymphocyte differentiation, apoptosis in T-cells
		desensitization of myeloma cell lines and primary tumors to lenalidomide	Zhou N (2019)
JUN	Jun Proto-Oncogene, AP-1 Transcription Factor Subunit	interaction of SWI/SNF complex subunits with selected nuclear receptors and transcription factors	Debril MB (2004)	steroidogenic gene expression upon cAMP signaling pathway stimulation
		interactome of transcription factors	Li X (2015)
JUNB	JunB Proto-Oncogene, AP-1 Transcription Factor Subunit	HIV-1 infection	Henderson A (2004)	primary growth factor response, oxidative stress
MYC	MYC Proto-Oncogene, BHLH Transcription Factor	SWI/SNF complex and MYC interaction	Cheng SW (1999)	cell cycle progression, apoptosis, cellular transformation, angiogenesis, somatic reprogramming, control of self-renewal of embryonic stem cells, early development
		interactome	Ewing RM (2007)
		ubiquitination	Heidelberger JB (2018)
		MYC interactome, tumorigenesis	Kalkat M (2018)
		MYC interactome	Koch HB (2007)
		interactome - lung cancer	Li Z (2017)
		transcriptional repression of the MYC target carbamoyltransferase-dihydroorotase gene (CAD)	Pal S (2003)
		Myc-mediated oncogenesis	Park J (2002)
NFATC2	Nuclear Factor Of Activated T Cells 2	NFAT interactome	Gabriel CH (2016)	expression of cytokine genes in T-cells, invasive migration
OTX2	Orthodenticle Homeobox 2	interactome of acute lymphoblastic leukemia cancer gene products	Daakour S (2016)	development of the brain and the sense organs, proliferation and differentiation of dopaminergic neuronal progenitor cells
PGR	Progesterone Receptor	progesterone signaling pathway in breast cancer	Vicent GP (2009)	progesterone receptor, proliferation and differentiation, establishment and maintenance of pregnancy
RELB	RELB Proto-Oncogene, NF-KB Subunit	interactome - tumour necrosis factor (TNF)-α/NF-kappa B signal transduction pathway	Bouwmeester T (2004)	inflammation, immunity, differentiation, cell growth, tumorigenesis and apoptosis, T and B lymphocyte maturation and function
		interactome	Huttlin EL (2017)
RXRA	Retinoid X Receptor Alpha	interactome of acute lymphoblastic leukemia cancer gene products	Daakour S (2016)	retinoic acid receptor, signaling, hormone response, development
SOX2	SRY-Box Transcription Factor 2	SOX2 interactome in medulloblastoma, growth and survival of brain tumor cells	Cox JL (2013)	embryonic development, neuronal development
		SOX2 interactome, mechanism and of SOX2-driven squamous cell carcinoma pathogenesis	Kim BR (2017)
SOX4	SRY-Box Transcription Factor 4	interactome - lung cancer	Li Z (2017)	embryonic development, determination of the cell fate, T-cell maturation and development, apoptosis
SP1	Sp1 Transcription Factor	melanoma metastasis, adhesion, migration	Saladi SV (2010)	cell differentiation, cell growth, apoptosis, immune responses, response to DNA damage
TP53	Tumor Protein P53	tumor growth in gynecologic cancers	Guan B (2011)	cell cycle arrest, apoptosis, senescence, DNA repair, metabolism, tumor supression
		transcriptional activation and cell growth suppression	Lee D (2002)
		TP53 protein family interactome	Lunardi A (2010)
		cell cycle, apoptosis	Oh J (2008)
		mechanism of mutant TP53 dependent VEGFR2 expression in breast cancer cell lines, migration	Pfister NT (2015)
TP63	Tumor Protein P63	TP53 protein family interactome	Lunardi A (2010)	skin development and maintenance, adult stem/progenitor cell regulation, heart development, premature aging, epithelial morphogenesis
TP73	Tumor Protein P73	TP53 protein family interactome	Lunardi A (2010)	cellular responses to stress and development, response to DNA damage
TSC22D4	TSC22 Domain Family Member 4	interactome of acute lymphoblastic leukemia cancer gene products	Daakour S (2016)	regulation of transcription
ZEB1	Zinc Finger E-Box Binding Homeobox 1	epithelial-to-mesenchymal transdifferentiation, adhesion	Sanchez-Tillo E (2010)	transcriptional repression of interleukin 2, epithelial-mesenchymal transition, neuronal differentiation
ZBTB7A	Zinc Finger and BTB Domain Containing 7A	non-homologous end joining pathway of DNA repair	Liu XS (2015)	androgen receptor signaling and androgen-induced cell proliferation; differentiation, DNA repair, glycolysis, carcinogenesis
ZNF398	Zinc Finger Protein 398	interactome of acute lymphoblastic leukemia cancer gene products	Daakour S (2016)	regulation of transcription
cell cycle/cell growth
ADNP	Activity Dependent Neuroprotector Homeobox	microtubule reorganization and changes in cell morphology	Mandel S (2007)	neuroprotection
AR	Androgen Receptor	androgen antagonist-mediated response in prostate cancer treatment	Dai Y (2008)	androgen receptor, stimulates transcription of androgen responsive genes, affect cellular proliferation and differentiation in target tissue
		interactome - glucocorticoid and androgen signaling pathways	Lempiaeinen JK (2017)
		carcinogenesis - androgen-dependent transcriptional hyperactivity in prostate cancer cells	Wang Q (2004)
		androgen signaling pathway	van de Wijngaart DJ (2009)
BCL6	BCL6 Transcription Repressor	BCL6 interactome	Miles RR (2005)	differentiation, inflammation, apoptosis, cell cycle control, immunological memory of establishment and maintenance, macrophage proliferation, neurogenesis
CDX2	Caudal Type Homeobox 2	villin expression in gastric cancer	Yamamichi N (2009)	cell growth, differentiation, early embryonic development of the intestinal tract
CEBPA	CCAAT Enhancer Binding Protein Alpha	albumin expression	Inayoshi Y (2006)	cell cycle regulation, body weight homeostasis, proliferation and the differentiation of myeloid progenitors, adipocytes, hepatocytes and cells of the lung and the placenta, terminal adipocyte differentiation, energy homeostasis, lipid metabolism, gluconeogenesis
		adipocyte differentiation	Pedersen TA (2001)
		proliferation control in development of liver tumors	Wang GL (2004)
E2F1	E2F Transcription Factor 1	regulation of cell cycle	Trouche D (1997)	control of cell cycle and action of tumor suppressor proteins, a target of the transforming proteins of small DNA tumor viruses, cell apoptosis, DNA replication, cell proliferation, adipocyte differentiation
E2F4	E2F Transcription Factor 4	cell cycle progression	Leung JY (2012)	control of the cell cycle and action of tumor suppressor proteins, a target of the transforming proteins of small DNA tumor viruses, multiciliate cell differentiation
E2F6	E2F Transcription Factor 6	cell cycle progression	Leung JY (2012)	control of the cell cycle
ESR1	Estrogen Receptor 1	estrogen dependent regulation of transcription	DiRenzo J (2000)	estrogen receptor, growth, metabolism, sexual development, gestation, cellular proliferation and differentiation
		retinoid-controlled transcriptional process	Flajollet S (2007)
		glucocorticoid response	Hsiao PW (2003)
		interaction between the estrogen receptor and SWI/SNF complex subunits	Ichinose H (1997)
		ESR1 interactome of hormone-dependent human breast cancer cell nuclei	Nassa G (2019)
FOS	Fos Proto-Oncogene, AP-1 Transcription Factor Subunit	interactome of transcription factors	Li X (2015)	cell proliferation, differentiation, transformation, apoptosis, development of cells destined to form and maintain the skeleton, phospholipid synthesis
GLI1	GLI Family Zinc Finger 1	interactome of transcription factors	Li X (2015)	stem cell proliferation, differentiation, craniofacial and digital development, development of the central nervous system and gastrointestinal tract
KLF4	Kruppel Like Factor 4	interactome of proteins related to transcription and chromatin remodeling, pluripotency	Mak AB (2010)	cell cycle, development of barrier function of the skin, embryonic development, maintaining and preventing differentiation of embryonic stem cells, maturation and maintenance of the ocular surface, differentiation of epithelial cells, may function in skeletal and kidney development
MYC	MYC Proto-Oncogene, BHLH Transcription Factor	SWI/SNF complex and MYC interaction	Cheng SW (1999)	cell cycle progression, apoptosis, cellular transformation, angiogenesis, somatic reprogramming, control of self-renewal of embryonic stem cells, early development
		interactome	Ewing RM (2007)
		ubiquitination	Heidelberger JB (2018)
		MYC interactome, tumorigenesis	Kalkat M (2018)
		MYC interactome	Koch HB (2007)
		interactome - lung cancer	Li Z (2017)
		transcriptional repression of the MYC target carbamoyltransferase-dihydroorotase gene (CAD)	Pal S (2003)
		Myc-mediated oncogenesis	Park J (2002)
NANOG	Nanog Homeobox	interactome and functional profiling of Polycomb Group Ring Finger 1 (PCGF1) versus a pluripotency sub-network proteins in a cell model of neuronal differentiation	Oliviero G (2015)	embryonic stem cell proliferation, renewal, and pluripotency
NCOR1	Nuclear Receptor Corepressor 1	analysis of nuclear receptor corepressor complex	Underhill C (2000)	negatively regulates androgen receptor signaling and androgen-induced cell proliferation, may be involved in the control of the circadian rhythms and in lipid metabolism in the liver
NR3C1	Nuclear Receptor Subfamily 3 Group C Member 1, Glucocorticoid Receptor	glucocorticoid dependent pathway, molecular mechanism of Cushing disease	Bilodeau S (2006)	glucocorticoid receptor, hormone signaling, inflammatory responses, cellular proliferation, differentiation, apoptosis, gluconeogenesis
		glucocorticoid response	Hsiao PW (2003)
		interactome - glucocorticoid and androgen signaling pathways	Lempiaeinen JK (2017)
OTX2	Orthodenticle Homeobox 2	interactome of acute lymphoblastic leukemia cancer gene products	Daakour S (2016)	development of the brain and the sense organs, proliferation and differentiation of dopaminergic neuronal progenitor cells
PGR	Progesterone Receptor	glucocorticoid response	Hsiao PW (2003)	progesterone receptor, proliferation and differentiation, establishment and maintenance of pregnancy
		progesterone signaling pathway in breast cancer	Vicent GP (2009)
PKNOX2	PBX/Knotted 1 Homeobox 2	interactome	Luck K (2020)	cell proliferation, differentiation and death
RELB	RELB Proto-Oncogene, NF-KB Subunit	interactome - tumour necrosis factor (TNF)-α/NF-kappa B signal transduction pathway	Bouwmeester T (2004)	inflammation, immunity, differentiation, cell growth, tumorigenesis and apoptosis, T and B lymphocyte maturation and function
		interactome	Huttlin EL (2017)
SMAD2	SMAD Family Member 2	SMAD protein family interactome, bone morphogenic protein (BMP) and transforming growth factor β (TGF-β) signaling pathways	Baas R (2016)	cell proliferation, apoptosis, differentiation
		hematopoiesis	He W (2006)
		cellular response to a cytokine TGF-β	Xi Q (2008)
SMAD3	SMAD Family Member 3	cellular response to a cytokine TGF-β	Xi Q (2008)	cell proliferation, chondrogenesis, osteogenesis, inhibition of wound healing
SOX2	SRY-Box Transcription Factor 2	SOX2 interactome in medulloblastoma, growth and survival of brain tumor cells	Cox JL (2013)	embryonic development, neuronal development
SOX4	SRY-Box Transcription Factor 4	interactome - lung cancer	Li Z (2017)	embryonic development, determination of the cell fate, T-cell maturation and development, apoptosis
SP1	Sp1 Transcription Factor	β-globin expression	Kadam S (2000)	cell differentiation, cell growth, apoptosis, immune responses, response to DNA damage
		interferon signaling pathways	Liu H (2002)
		melanoma metastasis, adhesion, migration	Saladi SV (2010)
STAT3	Signal Transducer And Activator Of Transcription 3	cytokine response	Giraud S (2004)	regulation of inflammatory response, cell cycle regulation, melanocortin production, body energy homeostasis, lactation, insulin secretion
TFAP4	Transcription Factor AP-4	transcriptional repression of HDM2, TFAP4 interactome	Ku WC (2009)	DNA damage response, viral infection, cell cycle
TP53	Tumor Protein P53	tumor growth in gynecologic cancers	Guan B (2011)	cell cycle arrest, apoptosis, senescence, DNA repair, metabolism, tumor supression
		transcriptional activation and cell growth suppression	Lee D (2002)
		TP53 protein family interactome	Lunardi A (2010)
		cell cycle, apoptosis	Oh J (2008)
TP63	Tumor Protein P63	TP53 protein family interactome	Lunardi A (2010)	skin development and maintenance, adult stem/progenitor cell regulation, heart development, premature aging, epithelial morphogenesis
ZBTB7A	Zinc Finger and BTB Domain Containing 7A	non-homologous end joining pathway of DNA repair	Liu XS (2015)	androgen receptor signaling and androgen-induced cell proliferation; differentiation, DNA repair, glycolysis, carcinogenesis
development/ differentiation
AR	Androgen Receptor	androgen antagonist-mediated response in prostate cancer treatment	Dai Y (2008)	androgen receptor, stimulates transcription of androgen responsive genes, affect cellular proliferation and differentiation in target tissue
		interactome - glucocorticoid and androgen signaling pathways	Lempiaeinen JK (2017)
		carcinogenesis - androgen-dependent transcriptional hyperactivity in prostate cancer cells	Wang Q (2004)
		androgen signaling pathway	van de Wijngaart DJ (2009)
ASCL1	Achaete-scute homolog 1	neurodifferentiation	Păun O (2023)	neuronal differentiation: acts as a pioneer transcription factor, accessing closed chromatin to allow other factors to bind and activate neural pathways
ATF3	Activating Transcription Factor 3	macrophage differentiation	Xu YZ (2011)	cellular stress response
BCL6	BCL6 Transcription Repressor	BCL6 interactome	Miles RR (2005)	differentiation, inflammation, apoptosis, cell cycle control, immunological memory of establishment and maintenance, macrophage proliferation, neurogenesis
BHLHE40	Basic Helix-Loop-Helix Family Member E40	interactome of acute lymphoblastic leukemia cancer gene products	Daakour S (2016)	circadian rhythm of blood pressure, chondrocyte differentiation
CDX2	Caudal Type Homeobox 2	villin expression in gastric cancer	Yamamichi N (2009)	cell growth, differentiation, early embryonic development of the intestinal tract
CEBPA	CCAAT Enhancer Binding Protein Alpha	albumin expression	Inayoshi Y (2006)	cell cycle regulation, body weight homeostasis, proliferation and the differentiation of myeloid progenitors, adipocytes, hepatocytes and cells of the lung and the placenta, terminal adipocyte differentiation, energy homeostasis, lipid metabolism, gluconeogenesis
		adipocyte differentiation	Pedersen TA (2001)
		proliferation control in development of liver tumors	Wang GL (2004)
CEBPB	CCAAT Enhancer Binding Protein Beta	CEBPB interactome, differentation	Steinberg XP (2012)	immune and inflammatory responses, adipogenesis, gluconeogenic pathway, liver regeneration, hematopoiesis, early embryogenesis
CIC	Capicua Transcriptional Repressor	regulation of MAPK pathway in oligodendrogliomas	Weissmann S (2018)	development of the central nervous system
CREB1	CAMP Responsive Element Binding Protein 1	glioma immune evasion	Ghosh S (2013)	synchronization of circadian rhythmicity and the differentiation of adipose cells, response to hormonal stimulation
CTCF	CCCTC-Binding Factor	CTCF interactome	Marino MM (2019)	oocyte and preimplantation embryo development
DDIT3 (as a fusion oncoprotein FUS‐DDIT3)	DNA Damage Inducible Transcript 3	interaction between FET oncoproteins and SWI/SNF complex	Linden M (2019)	adipogenesis, erythropoiesis, apoptosis
E2F1	E2F Transcription Factor 1	regulation of cell cycle	Trouche D (1997)	control of cell cycle and action of tumor suppressor proteins, a target of the transforming proteins of small DNA tumor viruses, cell apoptosis, DNA replication, cell proliferation, adipocyte differentiation
E2F4	E2F Transcription Factor 4	cell cycle progression	Leung JY (2012)	control of the cell cycle and action of tumor suppressor proteins, a target of the transforming proteins of small DNA tumor viruses, multiciliate cell differentiation
ESR1	Estrogen Receptor 1	estrogen dependent regulation of transcription	DiRenzo J (2000)	estrogen receptor, growth, metabolism, sexual development, gestation, cellular proliferation and differentiation
		retinoid-controlled transcriptional process	Flajollet S (2007)
		glucocorticoid response	Hsiao PW (2003)
		interaction between the estrogen receptor and SWI/SNF complex subunits	Ichinose H (1997)
		ESR1 interactome of hormone-dependent human breast cancer cell nuclei	Nassa G (2019)
FLI1 (as a fusion oncoprotein EWSR1‐FLI1)	Fli-1 Proto-Oncogene, ETS Transcription Factor	interaction between FET oncoproteins and SWI/SNF complex	Linden M (2019)	transcriptional misregulation in cancer, hematopoietic stem cell differentiation
FOS	Fos Proto-Oncogene, AP-1 Transcription Factor Subunit	interactome of transcription factors	Li X (2015)	cell proliferation, differentiation, transformation, apoptosis, development of cells destined to form and maintain the skeleton, phospholipid synthesis
FOXE1	Forkhead Box E1	interactome of transcription factors	Li X (2015)	thyroid morphogenesis
FOXN1	Forkhead Box N1	interactome of transcription factors	Li X (2015)	development, differentiation, and function of thymic epithelial cells, maintenance of hematopoiesis and particularly T lineage progenitors within the bone marrow niche with age, vascularization of the thymus anlage, terminal differentiation of epithelial cells in the epidermis and hair follicles, early prenatal stages of T-cell ontogeny
GATA4	Transcription factor GATA-4	cardiac developmental malformations	Gonzalez-Teran B (2022)	cardiac development and function
GLI1	GLI Family Zinc Finger 1	interactome of transcription factors	Li X (2015)	stem cell proliferation, differentiation, craniofacial and digital development, development of the central nervous system and gastrointestinal tract
HES6	Hes Family BHLH Transcription Factor 6	interactome	Luck K (2020)	cell differentiation
HIC1	HIC ZBTB Transcriptional Repressor 1	E2F1 repression	Van Rechem C (2009)	apoptosis, development, signaling, DNA damage response
HOXB13	Homeobox B13	SWI/SNF interaction depending on the type of prostate cancer	Cyrta (2020)	regulation of androgen receptor activity, chromatin regulation/acetylation
HOXD3	Homeobox D3	interactome	Luck K (2020)	morphogenesis
IKZF1	IKAROS Family Zinc Finger 1	impact of lymphoid-lineage regulators on gene expression and lymphocyte differentiation	Kim J (1999)	lymphocyte and thymocyte differentiation, hematopoietic cell differentiation, apoptosis
		desensitization of myeloma cell lines and primary tumors to lenalidomide	Zhou N (2019)
IKZF3	IKAROS Family Zinc Finger 3	interactome of acute lymphoblastic leukemia cancer gene products	Daakour S (2016)	lymphocyte differentiation, apoptosis in T-cells
		interactome	Luck K (2020)
		desensitization of myeloma cell lines and primary tumors to lenalidomide	Zhou N (2019)
KLF1	Kruppel Like Factor 1	β-globin expression	Kadam S (2000)	erythropoiesis
KLF4	Kruppel Like Factor 4	interactome of proteins related to transcription and chromatin remodeling, pluripotency	Mak AB (2010)	cell cycle, development of barrier function of the skin, embryonic development, maintaining and preventing differentiation of embryonic stem cells, maturation and maintenance of the ocular surface, differentiation of epithelial cells, may function in skeletal and kidney development
LBX1	Ladybird Homeobox 1	interactome and functional profiling of bromodomain proteins - homologous recombination and genome stability pathways	Kim JJ (2019)	development of GABAergic interneurons in the dorsal horn of the spinal cord and migration and further development of hypaxial muscle precursor cells for limb muscles, diaphragm and hypoglossal cord
MEF2C	Myocyte Enhancer Factor 2C	human heart development	(Liu 2020)	myogenesis
MYC	MYC Proto-Oncogene, BHLH Transcription Factor	SWI/SNF complex and MYC interaction	Cheng SW (1999)	cell cycle progression, apoptosis, cellular transformation, angiogenesis, somatic reprogramming, control of self-renewal of embryonic stem cells, early development
		interactome	Ewing RM (2007)
		ubiquitination	Heidelberger JB (2018)
		MYC interactome, tumorigenesis	Kalkat M (2018)
		MYC interactome	Koch HB (2007)
		interactome - lung cancer	Li Z (2017)
		transcriptional repression of the MYC target carbamoyltransferase-dihydroorotase gene (CAD)	Pal S (2003)
		Myc-mediated oncogenesis	Park J (2002)
NANOG	Nanog Homeobox	interactome and functional profiling of Polycomb Group Ring Finger 1 (PCGF1) versus a pluripotency sub-network proteins in a cell model of neuronal differentiation	Oliviero G (2015)	embryonic stem cell proliferation, renewal, and pluripotency
NFATC1	Nuclear Factor Of Activated T Cells 1	NFAT interactome	Gabriel CH (2016)	immune response, osteoclastogenesis
		interactome of transcription factors	Li X (2015)
NKX2.1	NK2 Homeobox 1	SWI/SNF interaction depending on the type of prostate cancer	Cyrta (2020)	regulation of expression of thyroid-specific genes, also been shown to regulate the expression of genes involved in morphogenesis
NR2C2	Nuclear Receptor Subfamily 2 Group C Member 2	interactome	Hein MY (2015)	nuclear hormone receptor; signaling pathways of retinoic acid receptor, retinoid X, vitamin D3 receptor, thyroid hormone receptor and estrogen receptor; development, cellular differentiation and homeostasis, early embryonic development and embryonic stem cells, spermatogenesis and cerebellum development
		γ-globin gene repression, NR2C2 interactome	Yu L (2018)
NR3C1	Nuclear Receptor Subfamily 3 Group C Member 1, Glucocorticoid Receptor	glucocorticoid dependent pathway, molecular mechanism of Cushing disease	Bilodeau S (2006)	glucocorticoid receptor, hormone signaling, inflammatory responses, cellular proliferation, differentiation, apoptosis, gluconeogenesis
		glucocorticoid response	Hsiao PW (2003)
		interactome - glucocorticoid and androgen signaling pathways	Lempiaeinen JK (2017)
NR4A2	Nuclear Receptor Subfamily 4 Group A Member 2	glucocorticoid dependent pathway, molecular mechanism of Cushing disease	Bilodeau S (2006)	steroid-thyroid hormone-retinoid receptor, differentiation and maintenance of meso-diencephalic dopaminergic neurons
OTX2	Orthodenticle Homeobox 2	interactome of acute lymphoblastic leukemia cancer gene products	Daakour S (2016)	development of the brain and the sense organs, proliferation and differentiation of dopaminergic neuronal progenitor cells
PBX1	PBX Homeobox 1	interaction of SWI/SNF complex subunits with selected nuclear receptors and transcription factors	Debril MB (2004)	osteogenesis, spleen development, may have a role in steroidogenesis and, subsequently, sexual development and differentiation
PBX4	PBX Homeobox 4	interactome	Luck K (2020)	embryonic development, cellular differentiation
PGR	Progesterone Receptor	glucocorticoid response	Hsiao PW (2003)	progesterone receptor, proliferation and differentiation, establishment and maintenance of pregnancy
		progesterone signaling pathway in breast cancer	Vicent GP (2009)
PITX1	Paired Like Homeodomain 1	glucocorticoid dependent pathway, molecular mechanism of Cushing disease	Bilodeau S (2006)	basal and hormone-regulated activity of prolactin, may play a role in the development of anterior structures (brain and face) and in specifying the identity or structure of hindlimb
PKNOX2	PBX/Knotted 1 Homeobox 2	interactome	Luck K (2020)	cell proliferation, differentiation and death
POU5F1	POU Class 5 Homeobox 1	interactome and functional profiling of Polycomb Group Ring Finger 1 (PCGF1) versus a pluripotency sub-network proteins in a cell model of neuronal differentiation	Oliviero G (2015)	embryonic development and stem cell pluripotency
PPARG	Peroxisome Proliferator Activated Receptor Gamma	interaction of SWI/SNF complex subunits with selected nuclear receptors and transcription factors	Debril MB (2004)	adipocyte differentiation, glucose homeostasis, gut homeostasis, regulation of cardiovascular circadian rhythms
RARA	Retinoic Acid Receptor Alpha	retinoid-controlled transcriptional process	Flajollet S (2007)	retinoic acid receptor, signaling, hormone response, development
RARB	Retinoic Acid Receptor Beta	retinoid-controlled transcriptional process	Flajollet S (2007)	retinoic acid receptor, signaling, hormone response, development
RARG	Retinoic Acid Receptor Gamma	retinoid-controlled transcriptional process	Flajollet S (2007)	retinoic acid receptor, signaling, hormone response, development
RBPJ	Recombination Signal Binding Protein For Immunoglobulin Kappa J Region	T cell development	Yatim A (2012)	cell-cell communication, phagocyte oxidative burst in response to bacterial infection
RELB	RELB Proto-Oncogene, NF-KB Subunit	interactome - tumour necrosis factor (TNF)-α/NF-kappa B signal transduction pathway	Bouwmeester T (2004)	inflammation, immunity, differentiation, cell growth, tumorigenesis and apoptosis, T and B lymphocyte maturation and function
		interactome	Huttlin EL (2017)
REST	RE1 Silencing Transcription Factor	regulation of expression of neuronal genes	Battaglioli E (2002)	neurogenesis
		transcription repression by REST	Ooi L (2006)
		neurogenesis	(Liu 2020)	transcriptional repressor
RORA	RAR Related Orphan Receptor A	interaction of SWI/SNF complex subunits with selected nuclear receptors and transcription factors	Debril MB (2004)	embryonic development, cellular differentiation, immunity, circadian rhythm, metabolism of lipid, steroid, xenobiotics and of glucose
RORB	RAR Related Orphan Receptor B	interactome	Luck K (2020)	hormone receptor, development of rod and cone photoreceptor cells, circadian rhythm
RUNX1	RUNX Family Transcription Factor 1	hematopoietic-specific gene expression	Bakshi R (2010)	development
		myeloid differentiation	Huber FM (2017)
RXRA	Retinoid X Receptor Alpha	interactome of acute lymphoblastic leukemia cancer gene products	Daakour S (2016)	retinoic acid receptor, signaling, hormone response, development
		retinoid-controlled transcriptional process	Flajollet S (2007)
		high-density lipoprotein (HDL) metabolism	Huuskonen J (2005)
SMAD2	SMAD Family Member 2	SMAD protein family interactome, bone morphogenic protein (BMP) and transforming growth factor β (TGF-β) signaling pathways	Baas R (2016)	cell proliferation, apoptosis, differentiation
		hematopoiesis	He W (2006)
		cellular response to a cytokine	Xi Q (2008)
SMAD3	SMAD Family Member 3	cellular response to a cytokine	Xi Q (2008)	cell proliferation, chondrogenesis, osteogenesis, inhibition of wound healing
SMAD9	SMAD Family Member 9	interactome and functional profiling of SMAD proteins	Colland F (2004)	transduces signals from TGF-beta family members, activated by bone morphogenetic proteins
SOX2	SRY-Box Transcription Factor 2	SOX2 interactome in medulloblastoma, growth and survival of brain tumor cells	Cox JL (2013)	embryonic development, neuronal development
		SOX2 interactome, mechanism and of SOX2-driven squamous cell carcinoma pathogenesis	Kim BR (2017)
SOX4	SRY-Box Transcription Factor 4	interactome - lung cancer	Li Z (2017)	embryonic development, determination of the cell fate, T-cell maturation and development, apoptosis
SP1	Sp1 Transcription Factor	β-globin expression	Kadam S (2000)	cell differentiation, cell growth, apoptosis, immune responses, response to DNA damage
		interferon signaling pathways	Liu H (2002)
		melanoma metastasis, adhesion, migration	Saladi SV (2010)
TBXT	T-Box Transcription Factor T	human heart development	(Liu 2020)	mesoderm formation, differentiation
TCF4	Transcription Factor 4	interactome of transcription factors	Li X (2015)	initiation of neuronal differentiation
TP63	Tumor Protein P63	TP53 protein family interactome	Lunardi A (2010)	skin development and maintenance, adult stem/progenitor cell regulation, heart development, premature aging, epithelial morphogenesis
VAX2	Ventral Anterior Homeobox 2	interactome and functional profiling of bromodomain proteins - homologous recombination and genome stability pathways	Kim JJ (2019)	eye development, brain development
ZBTB7A	Zinc Finger and BTB Domain Containing 7A	non-homologous end joining pathway of DNA repair	Liu XS (2015)	androgen receptor signaling and androgen-induced cell proliferation; differentiation, DNA repair, glycolysis, carcinogenesis
ZEB1	Zinc Finger E-Box Binding Homeobox 1	epithelial-to-mesenchymal transdifferentiation, adhesion	Sanchez-Tillo E (2010)	transcriptional repression of interleukin 2, epithelial-mesenchymal transition, neuronal differentiation
ZIC2	Zic Family Member 2	interactome and functional profiling of bromodomain proteins - homologous recombination and genome stability pathways	Kim JJ (2019)	early stage of organogenesis of the central nervous system
migration/adhesion
LBX1	Ladybird Homeobox 1	interactome and functional profiling of bromodomain proteins - homologous recombination and genome stability pathways	Kim JJ (2019)	development of GABAergic interneurons in the dorsal horn of the spinal cord and migration and further development of hypaxial muscle precursor cells for limb muscles, diaphragm and hypoglossal cord
NFATC2	Nuclear Factor Of Activated T Cells 2	NFAT interactome	Gabriel CH (2016)	expression of cytokine genes in T-cells, invasive migration
SP1	Sp1 Transcription Factor	melanoma metastasis, adhesion, migration	Saladi SV (2010)	cell differentiation, cell growth, apoptosis, immune responses, response to DNA damage
TP53	Tumor Protein P53	mechanism of mutant TP53 dependent VEGFR2 expression in breast cancer cell lines, migration	Pfister NT (2015)	cell cycle arrest, apoptosis, senescence, DNA repair, metabolism, tumor supression
ZEB1	Zinc Finger E-Box Binding Homeobox 1	epithelial-to-mesenchymal transdifferentiation, adhesion	Sanchez-Tillo E (2010)	transcriptional repression of interleukin 2, epithelial-mesenchymal transition, neuronal differentiation
hormone signaling
AR	Androgen Receptor	androgen antagonist-mediated response in prostate cancer treatment	Dai Y (2008)	androgen receptor, stimulates transcription of androgen responsive genes, affect cellular proliferation and differentiation in target tissue
		interactome - glucocorticoid and androgen signaling pathways	Lempiaeinen JK (2017)
		carcinogenesis - androgen-dependent transcriptional hyperactivity in prostate cancer cells	Wang Q (2004)
		androgen signaling pathway	van de Wijngaart DJ (2009)
CREB1	CAMP Responsive Element Binding Protein 1	glioma immune evasion	Ghosh S (2013)	synchronization of circadian rhythmicity and the differentiation of adipose cells, response to hormonal stimulation
ESR1	Estrogen Receptor 1	estrogen dependent regulation of transcription	DiRenzo J (2000)	estrogen receptor, growth, metabolism, sexual development, gestation, cellular proliferation and differentiation
		retinoid-controlled transcriptional process	Flajollet S (2007)
		glucocorticoid response	Hsiao PW (2003)
		interaction between the estrogen receptor and SWI/SNF complex subunits	Ichinose H (1997)
		ESR1 interactome of hormone-dependent human breast cancer cell nuclei	Nassa G (2019)
ESR2	Estrogen Receptor 2	ESR2 interactome in human breast cancer	Giurato G (2018)	estrogen receptor
ESRRA	Estrogen Related Receptor Alpha	interaction of SWI/SNF complex subunits with selected nuclear receptors and transcription factors	Debril MB (2004)	encoded protein closely related to the estrogen receptor, cellular energy production, mitochondrial biogenesis
FOXO1	Forkhead Box O1	interactome of transcription factors	Li X (2015)	insulin signaling and metabolic homeostasis in response to oxidative stres
JUN	Jun Proto-Oncogene, AP-1 Transcription Factor Subunit	interaction of SWI/SNF complex subunits with selected nuclear receptors and transcription factors	Debril MB (2004)	steroidogenic gene expression upon cAMP signaling pathway stimulation
		interactome of transcription factors	Li X (2015)
NCOR1	Nuclear Receptor Corepressor 1	analysis of nuclear receptor corepressor complex	Underhill C (2000)	negatively regulates androgen receptor signaling and androgen-induced cell proliferation, may be involved in the control of the circadian rhythms and in lipid metabolism in the liver
NR1H4	Nuclear Receptor Subfamily 1 Group H Member 4	glucocorticoid response	Hsiao PW (2003)	homeostasis of bile acids
NR0B2	Nuclear Receptor Subfamily 0 Group B Member 2	bile acid signaling	Kanamaluru D (2011)	nuclear hormone receptor family; interacts with estrogen, retinoid and thyroid hormone receptors; component of the liver circadian clock; may regulate hepatic lipid metabolism
			Kemper JK (2004)
			Miao J (2011)
NR2C2	Nuclear Receptor Subfamily 2 Group C Member 2	interactome	Hein MY (2015)	nuclear hormone receptor; signaling pathways of retinoic acid receptor, retinoid X, vitamin D3 receptor, thyroid hormone receptor and estrogen receptor; development, cellular differentiation and homeostasis, early embryonic development and embryonic stem cells, spermatogenesis and cerebellum development
		γ-globin gene repression, NR2C2 interactome	Yu L (2018)
NR3C1	Nuclear Receptor Subfamily 3 Group C Member 1, Glucocorticoid Receptor	glucocorticoid dependent pathway, molecular mechanism of Cushing disease	Bilodeau S (2006)	glucocorticoid receptor, hormone signaling, inflammatory responses, cellular proliferation, differentiation, apoptosis, gluconeogenesis
		glucocorticoid response	Hsiao PW (2003)
		interactome - glucocorticoid and androgen signaling pathways	Lempiaeinen JK (2017)
NR4A2	Nuclear Receptor Subfamily 4 Group A Member 2	glucocorticoid dependent pathway, molecular mechanism of Cushing disease	Bilodeau S (2006)	steroid-thyroid hormone-retinoid receptor, differentiation and maintenance of meso-diencephalic dopaminergic neurons
PBX1	PBX Homeobox 1	interaction of SWI/SNF complex subunits with selected nuclear receptors and transcription factors	Debril MB (2004)	osteogenesis, spleen development, may have a role in steroidogenesis and, subsequently, sexual development and differentiation
PGR	Progesterone Receptor	glucocorticoid response	Hsiao PW (2003)	progesterone receptor, proliferation and differentiation, establishment and maintenance of pregnancy
		progesterone signaling pathway in breast cancer	Vicent GP (2009)
PITX1	Paired Like Homeodomain 1	glucocorticoid dependent pathway, molecular mechanism of Cushing disease	Bilodeau S (2006)	basal and hormone-regulated activity of prolactin, may play a role in the development of anterior structures (brain and face) and in specifying the identity or structure of hindlimb
RARA	Retinoic Acid Receptor Alpha	retinoid-controlled transcriptional process	Flajollet S (2007)	retinoic acid receptor, signaling, hormone response, development
RARB	Retinoic Acid Receptor Beta	retinoid-controlled transcriptional process	Flajollet S (2007)	retinoic acid receptor, signaling, hormone response, development
RARG	Retinoic Acid Receptor Gamma	retinoid-controlled transcriptional process	Flajollet S (2007)	retinoic acid receptor, signaling, hormone response, development
RORA	RAR Related Orphan Receptor A	interaction of SWI/SNF complex subunits with selected nuclear receptors and transcription factors	Debril MB (2004)	embryonic development, cellular differentiation, immunity, circadian rhythm, metabolism of lipid, steroid, xenobiotics and of glucose
RORB	RAR Related Orphan Receptor B	interactome	Luck K (2020)	hormone receptor, development of rod and cone photoreceptor cells, circadian rhythm
RXRA	Retinoid X Receptor Alpha	interactome of acute lymphoblastic leukemia cancer gene products	Daakour S (2016)	retinoic acid receptor, signaling, hormone response, development
		retinoid-controlled transcriptional process	Flajollet S (2007)
		high-density lipoprotein (HDL) metabolism	Huuskonen J (2005)
STAT3	Signal Transducer And Activator Of Transcription 3	cytokine response	Giraud S (2004)	regulation of inflammatory response, cell cycle regulation, melanocortin production, body energy homeostasis, lactation, insulin secretion
ZBTB7A	Zinc Finger and BTB Domain Containing 7A	non-homologous end joining pathway of DNA repair	Liu XS (2015)	androgen receptor signaling and androgen-induced cell proliferation; differentiation, DNA repair, glycolysis, carcinogenesis
metabolic control
AHR	Aryl Hydrocarbon Receptor	chemical carcinogenesis	Wang S (2002)	regulation of biological responses to planar aromatic hydrocarbons, regulation of xenobiotic-metabolizing enzymes
CEBPA	CCAAT Enhancer Binding Protein Alpha	albumin expression	Inayoshi Y (2006)	cell cycle regulation, body weight homeostasis, proliferation and the differentiation of myeloid progenitors, adipocytes, hepatocytes and cells of the lung and the placenta, terminal adipocyte differentiation, energy homeostasis, lipid metabolism, gluconeogenesis
		adipocyte differentiation	Pedersen TA (2001)
		proliferation control in development of liver tumors	Wang GL (2004)
CEBPB	CCAAT Enhancer Binding Protein Beta	CEBPB interactome, differentation	Steinberg XP (2012)	immune and inflammatory responses, adipogenesis, gluconeogenic pathway, liver regeneration, hematopoiesis, early embryogenesis
EPAS1	Endothelial PAS Domain Protein 1	HIF2α interactome in melanoma development	Steunou AL (2012)	induction of oxygen regulated genes
ESR1	Estrogen Receptor 1	estrogen dependent regulation of transcription	DiRenzo J (2000)	estrogen receptor, growth, metabolism, sexual development, gestation, cellular proliferation and differentiation
		retinoid-controlled transcriptional process	Flajollet S (2007)
		glucocorticoid response	Hsiao PW (2003)
		interaction between the estrogen receptor and SWI/SNF complex subunits	Ichinose H (1997)
		ESR1 interactome of hormone-dependent human breast cancer cell nuclei	Nassa G (2019)
ESRRA	Estrogen Related Receptor Alpha	interaction of SWI/SNF complex subunits with selected nuclear receptors and transcription factors	Debril MB (2004)	encoded protein closely related to the estrogen receptor, cellular energy production, mitochondrial biogenesis
FOS	Fos Proto-Oncogene, AP-1 Transcription Factor Subunit	interactome of transcription factors	Li X (2015)	cell proliferation, differentiation, transformation, apoptosis, development of cells destined to form and maintain the skeleton, phospholipid synthesis
FOXO1	Forkhead Box O1	interactome of transcription factors	Li X (2015)	insulin signaling and metabolic homeostasis in response to oxidative stres
MYC	MYC Proto-Oncogene, BHLH Transcription Factor	transcriptional repression of the MYC target carbamoyltransferase-dihydroorotase gene (CAD)	Pal S (2003)	cell cycle progression, apoptosis, cellular transformation, angiogenesis, somatic reprogramming, control of self-renewal of embryonic stem cells, early development
NCOR1	Nuclear Receptor Corepressor 1	analysis of nuclear receptor corepressor complex	Underhill C (2000)	negatively regulates androgen receptor signaling and androgen-induced cell proliferation, may be involved in the control of the circadian rhythms and in lipid metabolism in the liver
NR0B2	Nuclear Receptor Subfamily 0 Group B Member 2	bile acid signaling	Kanamaluru D (2011)	nuclear hormone receptor family; interacts with estrogen, retinoid and thyroid hormone receptors; component of the liver circadian clock; may regulate hepatic lipid metabolism
			Kemper JK (2004)
			Miao J (2011)
NR1H2	Nuclear Receptor Subfamily 1 Group H Member 2	high-density lipoprotein (HDL) metabolism	Huuskonen J (2005)	liver X receptor, regulation of cholesterol uptake, liver metabolism, lipogenesis, anti-inflammatory role during the hepatic acute phase response
NR1H4	Nuclear Receptor Subfamily 1 Group H Member 4	interaction of SWI/SNF complex subunits with selected nuclear receptors and transcription factors	Debril MB (2004)	homeostasis of bile acids
		glucocorticoid response	Hsiao PW (2003)
NR2C2	Nuclear Receptor Subfamily 2 Group C Member 2	interactome	Hein MY (2015)	nuclear hormone receptor; signaling pathways of retinoic acid receptor, retinoid X, vitamin D3 receptor, thyroid hormone receptor and estrogen receptor; development, cellular differentiation and homeostasis, early embryonic development and embryonic stem cells, spermatogenesis and cerebellum development
		γ-globin gene repression, NR2C2 interactome	Yu L (2018)
NR3C1	Nuclear Receptor Subfamily 3 Group C Member 1, Glucocorticoid Receptor	glucocorticoid dependent pathway, molecular mechanism of Cushing disease	Bilodeau S (2006)	glucocorticoid receptor, hormone signaling, inflammatory responses, cellular proliferation, differentiation, apoptosis, gluconeogenesis
		glucocorticoid response	Hsiao PW (2003)
		interactome - glucocorticoid and androgen signaling pathways	Lempiaeinen JK (2017)
PPARG	Peroxisome Proliferator Activated Receptor Gamma	interaction of SWI/SNF complex subunits with selected nuclear receptors and transcription factors	Debril MB (2004)	adipocyte differentiation, glucose homeostasis, gut homeostasis, regulation of cardiovascular circadian rhythms
RARA	Retinoic Acid Receptor Alpha	retinoid-controlled transcriptional process	Flajollet S (2007)	retinoic acid receptor, signaling, hormone response, development
RARB	Retinoic Acid Receptor Beta	retinoid-controlled transcriptional process	Flajollet S (2007)
RARG	Retinoic Acid Receptor Gamma	retinoid-controlled transcriptional process	Flajollet S (2007)
RORA	RAR Related Orphan Receptor A	interaction of SWI/SNF complex subunits with selected nuclear receptors and transcription factors	Debril MB (2004)	embryonic development, cellular differentiation, immunity, circadian rhythm, metabolism of lipid, steroid, xenobiotics and of glucose
RXRA	Retinoid X Receptor Alpha	interactome of acute lymphoblastic leukemia cancer gene products	Daakour S (2016)	retinoic acid receptor, signaling, hormone response, development
		retinoid-controlled transcriptional process	Flajollet S (2007)
		high-density lipoprotein (HDL) metabolism	Huuskonen J (2005)
SREBF1	Sterol Regulatory Element Binding Transcription Factor 1	interaction of SWI/SNF complex subunits with selected nuclear receptors and transcription factors	Debril MB (2004)	lipid homeostasis
STAT3	Signal Transducer And Activator Of Transcription 3	cytokine response	Giraud S (2004)	regulation of inflammatory response, cell cycle regulation, melanocortin production, body energy homeostasis, lactation, insulin secretion
TP53	Tumor Protein P53	tumor growth in gynecologic cancers	Guan B (2011)	cell cycle arrest, apoptosis, senescence, DNA repair, metabolism, tumor supression
		transcriptional activation and cell growth suppression	Lee D (2002)
		TP53 protein family interactome	Lunardi A (2010)
		cell cycle, apoptosis	Oh J (2008)
ZBTB7A	Zinc Finger and BTB Domain Containing 7A	non-homologous end joining pathway of DNA repair	Liu XS (2015)	androgen receptor signaling and androgen-induced cell proliferation; differentiation, DNA repair, glycolysis, carcinogenesis
DNA damage repair
DDIT3 (as a fusion oncoprotein FUS‐DDIT3)	DNA Damage Inducible Transcript 3	interaction between FET oncoproteins and SWI/SNF complex	Linden M (2019)	adipogenesis, erythropoiesis, apoptosis
E4F1	E4F Transcription Factor 1	DNA double-strand break repair	Moison (2021)	cell survival and proliferation through control of the cell cycle
HIC1	HIC ZBTB Transcriptional Repressor 1	E2F1 repression	Van Rechem C (2009)	apoptosis, development, signaling, DNA damage response
LBX1	Ladybird Homeobox 1	interactome and functional profiling of bromodomain proteins - homologous recombination and genome stability pathways	Kim JJ (2019)	development of GABAergic interneurons in the dorsal horn of the spinal cord and migration and further development of hypaxial muscle precursor cells for limb muscles, diaphragm and hypoglossal cord
SP1	Sp1 Transcription Factor	β-globin expression	Kadam S (2000)	cell differentiation, cell growth, apoptosis, immune responses, response to DNA damage
		interferon signaling pathways	Liu H (2002)
		melanoma metastasis, adhesion, migration	Saladi SV (2010)
TFAP4	Transcription Factor AP-4	transcriptional repression of HDM2, TFAP4 interactome	Ku WC (2009)	DNA damage response, viral infection, cell cycle
TP53	Tumor Protein P53	tumor growth in gynecologic cancers	Guan B (2011)	cell cycle arrest, apoptosis, senescence, DNA repair, metabolism, tumor supression
		transcriptional activation and cell growth suppression	Lee D (2002)
		TP53 protein family interactome	Lunardi A (2010)
		cell cycle, apoptosis	Oh J (2008)
TP73	Tumor Protein P73	TP53 protein family interactome	Lunardi A (2010)	cellular responses to stress and development, response to DNA damage
VAX2	Ventral Anterior Homeobox 2	interactome and functional profiling of bromodomain proteins - homologous recombination and genome stability pathways	Kim JJ (2019)	eye development, brain development
ZBTB7A	Zinc Finger and BTB Domain Containing 7A	non-homologous end joining pathway of DNA repair	Liu XS (2015)	androgen receptor signaling and androgen-induced cell proliferation; differentiation, DNA repair, glycolysis, carcinogenesis
ZIC2	Zic Family Member 2	interactome and functional profiling of bromodomain proteins - homologous recombination and genome stability pathways	Kim JJ (2019)	early stage of organogenesis of the central nervous system
ZKSCAN2	Zinc Finger With KRAB And SCAN Domains 2	interactome and functional profiling of bromodomain proteins - homologous recombination and genome stability pathways	Kim JJ (2019)	regulation of transcription
ZNF212	Zinc Finger Protein 212	interactome and functional profiling of bromodomain proteins - homologous recombination and genome stability pathways	Kim JJ (2019)	regulation of transcription

## Sheet: 6. human cofactors - SWISNF int
Subtable 6. List of human SWI/SNF complexes interactors (cofactors or potential transcription factors), processes in which the interactions are studied, function of the interactors
human SWI/SNF subunits
interactor - protein symbol	interactor - protein description	process studied in a publication	tissue, cell line used in the studies presented in the publication	publication - link	function of the protein
BRG1
BRCA1	BRCA1 DNA Repair Associated	chromatin remodeling in breast cancer	HeLa, (GST pull-down assay)	Bochar DA (2000)	DNA damage repair, ubiquitination, transcriptional regulation in maintaining genomic stability
BRCA1	BRCA1 DNA Repair Associated	mitosis, BRCA1 interactome	HCT116	Ertych N (2016)	DNA damage repair, ubiquitination, transcriptional regulation in maintaining genomic stability
BRCA1	BRCA1 DNA Repair Associated	formation of senescence-associated heterochromatin foci induced by oncogenic RAS or BRCA1 loss	IMR90	Tu Z (2013)	DNA damage repair, ubiquitination, transcriptional regulation in maintaining genomic stability
CTNNB1	Catenin Beta 1	Wnt signaling	HEK293T, DLD1, (yeast two-hybrid system)	Barker N (2001)	cell adhesion, insulin metabolism, neurogenesis, chondrocyte differentiation
HIRA	Histone Cell Cycle Regulator	interactome and functional profiling of HIRA chaperone complex	HeLa	Pchelintsev NA (2013)	formation of senescence-associated heterochromatin foci, senescence-associated cell cycle exit
NOTCH1	Notch Receptor 1	T cell development	SupT1	Yatim A (2012)	endothelial cell proliferation and migration, angiogenic sprouting, maturation of CD4(+) and CD8(+) cells in the thymus, follicular differentiation, neuronal and myogenic differentiation, postimplantation development, mesoderm development, somite formation, cell-fate determination, neurogenesis
PHB	Prohibitin	proliferation, role of SV40T oncoprotein in PHB protein interactions	Jurkat, T47D	Wang S (2002)	cellular senescence, tumor suppression, glucose homeostasis, mitochondrial morphogenesis, neuronal survival, immune response
PHB	Prohibitin	estrogen antagonist-mediated growth suppression in human breast cancer cells	MCF7	Wang S (2004)	cellular senescence, tumor suppression, glucose homeostasis, mitochondrial morphogenesis, neuronal survival, immune response
RB1	RB Transcriptional Corepressor 1	tumor growth and angiogenesis pathways	U937	Dasgupta P (2004)	cell cycle, tumor suppressor gene
RB1	RB Transcriptional Corepressor 1	cell cycle arrest in human adrenocortical carcinoma cells	SW13	Dunaief JL (1994)	cell cycle, tumor suppressor gene
RB1	RB Transcriptional Corepressor 1	senescence	IMR90	Tu Z (2013)	cell cycle, tumor suppressor gene
RB1	RB Transcriptional Corepressor 1	regulation of cell cycle	C33A	Zhang HS (2000)	cell cycle, tumor suppressor gene
RBL1	RB Transcriptional Corepressor Like 1	study of retinoblastoma protein binding proteins	(yeast two-hybrid system)	Dunaief JL (2002)	cell cycle, cell division, may act as a tumor suppressor
RBL2	RB Transcriptional Corepressor Like 2	study of retinoblastoma protein binding proteins	(yeast two-hybrid system)	Dunaief JL (2002)	cell division, may be involved in the transforming capacity of the adenovirus E1A protein, may act as a tumor suppressor
SIN3A	SIN3 Transcription Regulator Family Member A	transcription repression in growth suppression	HeLa	Kuzmichev A (2002)	control of the circadian rhythms, cell cycle
SIN3A	SIN3 Transcription Regulator Family Member A	transcriptional repression of the MYC target carbamoyltransferase-dihydroorotase gene (CAD)	HeLa, (GST pull-down assay)	Pal S (2003)	control of the circadian rhythms, cell cycle
SIN3A	SIN3 Transcription Regulator Family Member A	chromatin remodeling	Hela, (FLAG pull-down assay)	Sif S (2001)	control of the circadian rhythms, cell cycle
SIN3B	SIN3 Transcription Regulator Family Member B	transcriptional repression of the MYC target carbamoyltransferase-dihydroorotase gene (CAD)	(GST pull-down assay)	Pal S (2003)	cell cycle progression
SUZ12	SUZ12 Polycomb Repressive Complex 2 Subunit	interactome of the polycomb repressive complex 2 during differentiation of pluripotent cells	NTERA2	Oliviero G (2016)	regulation of transcription
UBN1	Ubinuclein 1	interactome and functional profiling of HIRA chaperone complex	HeLa	Pchelintsev NA (2013)	regulation of senescence, proliferation
WDR77	WD Repeat Domain 77	cyclin D1-driven neoplastic growth	TE-3, TE-7	Aggarwal P (2010)	androgen receptor coactivator
YAP1	Yes1 Associated Transcriptional Regulator	aerobic glycolysis in human breast cancer cells, YAP1 interactome	MCF10A	Enzo E (2015)	proliferation, cell death, cell migration, cell growth, epithelial mesenchymal transition induction, tissue tension and 3D tissue shape, development, ciliogenesis, carcinogenesis
hBRM
BRCA1	BRCA1 DNA Repair Associated	alternative splicing of terminal exons under oxidative stress	HEK293T	Fontana GA (2017)	DNA damage repair, ubiquitination, transcriptional regulation in maintaining genomic stability
HIRA	Histone Cell Cycle Regulator	interactome and functional profiling of HIRA chaperone complex	HeLa	Pchelintsev NA (2013)	formation of senescence-associated heterochromatin foci, senescence-associated cell cycle exit
PHB	Prohibitin	proliferation, role of SV40T oncoprotein in PHB protein interactions	Jurkat, T47D	Wang S (2002)	cellular senescence, tumor suppression, glucose homeostasis, mitochondrial morphogenesis, neuronal survival, immune response
PHB	Prohibitin	estrogen antagonist-mediated growth suppression in human breast cancer cells	MCF7	Wang S (2004)	cellular senescence, tumor suppression, glucose homeostasis, mitochondrial morphogenesis, neuronal survival, immune response
RB1	RB Transcriptional Corepressor 1	regulation of cell cycle	U2OS	Trouche D (1997)	cell cycle, tumor suppressor gene
SIN3A	SIN3 Transcription Regulator Family Member A	regulation of cholesterol metabolism	HepG2	Kemper JK (2004)	control of the circadian rhythms, cell cycle
SIN3A	SIN3 Transcription Regulator Family Member A	soluble multiprotein complexes among diverse metazoan	HEK293, HeLa	Wan C (2015)	control of the circadian rhythms, cell cycle
SIN3B	SIN3 Transcription Regulator Family Member B	transcriptional repression of the MYC target carbamoyltransferase-dihydroorotase gene (CAD)	(GST pull-down assay)	Pal S (2003)	cell cycle progression
YAP1	Yes1 Associated Transcriptional Regulator	interactome and signaling networks in β-catenin-active cancers	DLD1	Rosenbluh J (2016)	proliferation, cell death, cell migration, cell growth, epithelial mesenchymal transition induction, tissue tension and 3D tissue shape, development, ciliogenesis, carcinogenesis
ZMAT3	Zinc Finger Matrin-Type 3	noncanonical NF-κB pathway, oncogenesis	HEK293T	Tando T (2010)	may participate in the TP53-dependent growth regulatory pathway
INI1
BRCA1	BRCA1 DNA Repair Associated	chromatin remodeling in breast cancer	HeLa	Bochar DA (2000)	DNA damage repair, ubiquitination, transcriptional regulation in maintaining genomic stability
BRCA1	BRCA1 DNA Repair Associated	alternative splicing of terminal exons under oxidative stress	HEK293T	Fontana GA (2017)	DNA damage repair, ubiquitination, transcriptional regulation in maintaining genomic stability
HIRA	Histone Cell Cycle Regulator	interactome and functional profiling of HIRA chaperone complex	HeLa	Pchelintsev NA (2013)	formation of senescence-associated heterochromatin foci, senescence-associated cell cycle exit
MLLT10	MLLT10 Histone Lysine Methyltransferase DOT1L Cofactor	molecular interactions between YEATS4, MLLT10 and BAF47	GST pull-down assay	Debernardi S (2002)	chromosomal rearrangements resulting in various leukemias
SIN3A	SIN3 Transcription Regulator Family Member A	involvement of ALL-1 in transcriptional regulation of Hoxa9 gene	K562	Nakamura T (2002)	control of the circadian rhythms, cell cycle
SIN3A	SIN3 Transcription Regulator Family Member A	transcriptional repression of the MYC target carbamoyltransferase-dihydroorotase gene (CAD)	(GST pull-down assay)	Pal S (2003)	control of the circadian rhythms, cell cycle
SIN3B	SIN3 Transcription Regulator Family Member B	transcriptional repression of the MYC target carbamoyltransferase-dihydroorotase gene (CAD)	(GST pull-down assay)	Pal S (2003)	cell cycle progression
SUZ12	SUZ12 Polycomb Repressive Complex 2 Subunit	interactome of the polycomb repressive complex 2 during differentiation of pluripotent cells	NTERA2	Oliviero G (2016)	regulation of transcription
UBN1	Ubinuclein 1	interactome and functional profiling of HIRA chaperone complex	HeLa	Pchelintsev NA (2013)	regulation of senescence, proliferation
YAP1	Yes1 Associated Transcriptional Regulator	cancer metastasis, YAP1 interactome	HEK293T	Zhang Z (2019)	proliferation, cell death, cell migration, cell growth, epithelial mesenchymal transition induction, tissue tension and 3D tissue shape, development, ciliogenesis, carcinogenesis
YEATS4	YEATS Domain Containing 4	molecular interactions between YEATS4, MLLT10 and BAF47	KG1a, (GST pull-down assay)	Debernardi S (2002)	regulation of transcription
BAF60A
SERTAD3	SERTA Domain Containing 3	interactome	(yeast two-hybrid system)	Luck K (2020)	regulation of transcription
SUZ12	SUZ12 Polycomb Repressive Complex 2 Subunit	interactome of the polycomb repressive complex 2 during differentiation of pluripotent cells	NTERA2	Oliviero G (2016)	regulation of transcription
YAP1	Yes1 Associated Transcriptional Regulator	protein interaction network of the mammalian Hippo pathway		Couzens AL (2013)	proliferation, cell death, cell migration, cell growth, epithelial mesenchymal transition induction, tissue tension and 3D tissue shape, development, ciliogenesis, carcinogenesis
YAP1	Yes1 Associated Transcriptional Regulator	cancer metastasis, YAP1 interactome	HEK293T	Zhang Z (2019)	proliferation, cell death, cell migration, cell growth, epithelial mesenchymal transition induction, tissue tension and 3D tissue shape, development, ciliogenesis, carcinogenesis
BAF155
BRCA1	BRCA1 DNA Repair Associated	chromatin remodeling in breast cancer	HeLa	Bochar DA (2000)	DNA damage repair, ubiquitination, transcriptional regulation in maintaining genomic stability
BRCA1	BRCA1 DNA Repair Associated	mitosis, BRCA1 interactome	HCT116	Ertych N (2016)	DNA damage repair, ubiquitination, transcriptional regulation in maintaining genomic stability
NOTCH1	Notch Receptor 1	T cell development	SupT1	Yatim A (2012)	endothelial cell proliferation and migration, angiogenic sprouting, maturation of CD4(+) and CD8(+) cells in the thymus, follicular differentiation, neuronal and myogenic differentiation, postimplantation development, mesoderm development, somite formation, cell-fate determination, neurogenesis
RNF4	Ring Finger Protein 4	SUMOylation, RNF4 interactome	U2OS	Kumar R (2017)	cellular responses to hypoxia and heat shock, androgen receptor signaling
SIN3A	SIN3 Transcription Regulator Family Member A	transcription repression in growth suppression	HeLa	Kuzmichev A (2002)	control of the circadian rhythms, cell cycle
SIN3A	SIN3 Transcription Regulator Family Member A	involvement of ALL-1 in transcriptional regulation of Hoxa9 gene	K562	Nakamura T (2002)	control of the circadian rhythms, cell cycle
SIN3A	SIN3 Transcription Regulator Family Member A	chromatin remodeling	(FLAG pull-down assay)	Sif S (2001)	control of the circadian rhythms, cell cycle
STAT3	Signal transducer and activator of transcription 3	regulator of skeletal muscle metabolism	mouse model	Kang JS (2023)	forms a coactivator complex with HIF-1α to fully activates HIF-1α signaling and increase of oxidative metabolism in a hypoxia conditions
VGLL3	Vestigial Like Family Member 3	interactome	(yeast two-hybrid system)	Luck K (2020)	regulation of transcription
BAF170
BRCA1	BRCA1 DNA Repair Associated	chromatin remodeling in breast cancer	HeLa	Bochar DA (2000)	DNA damage repair, ubiquitination, transcriptional regulation in maintaining genomic stability
BRCA1	BRCA1 DNA Repair Associated	mitosis, BRCA1 interactome	HCT116	Ertych N (2016)	DNA damage repair, ubiquitination, transcriptional regulation in maintaining genomic stability
DPPA4	Developmental Pluripotency Associated 4	interactome and functional profiling of Polycomb Group Ring Finger 1 (PCGF1) versus a pluripotency sub-network proteins in a cell model of neuronal differentiation	NT2	Oliviero G (2015)	maintenance of pluripotency in stem cells, embryogenesis
IFI16	Interferon Gamma Inducible Protein 16	immune signaling in Herpes Simplex Virus-1 infection, IFI16 interactome	HFF	Diner BA (2015)	may be involved in the hematopoietic differentiation, may be involved in TP53-dependent pathways, control of cellular proliferation and cell growth, autophagy, senescence of prostate epithelial cells, immune response, response to infection with herpesviruses, breast cancer tumorigenesis
NOTCH1	Notch Receptor 1	T cell development	SupT1	Yatim A (2012)	endothelial cell proliferation and migration, angiogenic sprouting, maturation of CD4(+) and CD8(+) cells in the thymus, follicular differentiation, neuronal and myogenic differentiation, postimplantation development, mesoderm development, somite formation, cell-fate determination, neurogenesis
PCGF1	Polycomb Group Ring Finger 1	interactome and functional profiling of Polycomb Group Ring Finger 1 (PCGF1) versus a pluripotency sub-network proteins in a cell model of neuronal differentiation	NT2	Oliviero G (2015)	anterior-posterior patterning in early embryonic development
RNF4	Ring Finger Protein 4	SUMOylation, RNF4 interactome	U2OS	Kumar R (2017)	cellular responses to hypoxia and heat shock, androgen receptor signaling
SIN3A	SIN3 Transcription Regulator Family Member A	involvement of ALL-1 in transcriptional regulation of Hoxa9 gene	K562	Nakamura T (2002)	control of the circadian rhythms, cell cycle
SUZ12	SUZ12 Polycomb Repressive Complex 2 Subunit	interactome of the polycomb repressive complex 2 during differentiation of pluripotent cells	NTERA2	Oliviero G (2016)	regulation of transcription
YAP1	Yes1 Associated Transcriptional Regulator	interactome and signaling networks in β-catenin-active cancers	DLD1	Rosenbluh J (2016)	proliferation, cell death, cell migration, cell growth, epithelial mesenchymal transition induction, tissue tension and 3D tissue shape, development, ciliogenesis, carcinogenesis
BAF250A
BRCA1	BRCA1 DNA Repair Associated	DNA repair network analysis, BRCA1 interactome	U2OS	Gupta R (2018)	DNA damage repair, ubiquitination, transcriptional regulation in maintaining genomic stability
YAP1	Yes1 Associated Transcriptional Regulator	protein interaction network of the mammalian Hippo pathway		Couzens AL (2013)	proliferation, cell death, cell migration, cell growth, epithelial mesenchymal transition induction, tissue tension and 3D tissue shape, development, ciliogenesis, carcinogenesis
YAP1	Yes1 Associated Transcriptional Regulator	aerobic glycolysis in human breast cancer cells, YAP1 interactome	MCF10A, MDA-MB-231	Enzo E (2015)	proliferation, cell death, cell migration, cell growth, epithelial mesenchymal transition induction, tissue tension and 3D tissue shape, development, ciliogenesis, carcinogenesis
YAP1	Yes1 Associated Transcriptional Regulator	interactome and signaling networks in β-catenin-active cancers	DLD1	Rosenbluh J (2016)	proliferation, cell death, cell migration, cell growth, epithelial mesenchymal transition induction, tissue tension and 3D tissue shape, development, ciliogenesis, carcinogenesis
BAF250B
PCGF1	Polycomb Group Ring Finger 1	interactome and functional profiling of Polycomb Group Ring Finger 1 (PCGF1) versus a pluripotency sub-network proteins in a cell model of neuronal differentiation	NT2	Oliviero G (2015)	anterior-posterior patterning in early embryonic development
RNF4	Ring Finger Protein 4	SUMOylation, RNF4 interactome	U2OS	Kumar R (2017)	cellular responses to hypoxia and heat shock, androgen receptor signaling
YAP1	Yes1 Associated Transcriptional Regulator	protein interaction network of the mammalian Hippo pathway		Couzens AL (2013)	proliferation, cell death, cell migration, cell growth, epithelial mesenchymal transition induction, tissue tension and 3D tissue shape, development, ciliogenesis, carcinogenesis

## Sheet: 7. grouped human cofactors - SW
Subtable 7. Grouped processes in which human SWI/SNF complexes interactors (cofactors or potential transcription factors) are involved
SWI/SNF complexes interactor- protein symbol	SWI/SNF complexes interactor - protein description	process studied in a publication	publication - link	function of the protein
carcinogenesis
BRCA1	BRCA1 DNA Repair Associated	chromatin remodeling in breast cancer	Bochar DA (2000)	DNA damage repair, ubiquitination, transcriptional regulation in maintaining genomic stability
		formation of senescence-associated heterochromatin foci induced by oncogenic RAS or BRCA1 loss	Tu Z (2013)
IFI16	Interferon Gamma Inducible Protein 16	immune signaling in Herpes Simplex Virus-1 infection, IFI16 interactome	Diner BA (2015)	may be involved in the hematopoietic differentiation, may be involved in TP53-dependent pathways, control of cellular proliferation and cell growth, autophagy, senescence of prostate epithelial cells, immune response, response to infection with herpesviruses, breast cancer tumorigenesis
MLLT10	MLLT10 Histone Lysine Methyltransferase DOT1L Cofactor	molecular interactions between YEATS4, MLLT10 and BAF47	Debernardi S (2002)	chromosomal rearrangements resulting in various leukemias
PHB	Prohibitin	proliferation, role of SV40T oncoprotein in PHB protein interactions	Wang S (2002)	cellular senescence, tumor suppression, glucose homeostasis, mitochondrial morphogenesis, neuronal survival, immune response
		estrogen antagonist-mediated growth suppression in human breast cancer cells	Wang S (2004)
RB1	RB Transcriptional Corepressor 1	tumor growth and angiogenesis pathways	Dasgupta P (2004)	cell cycle, tumor suppressor gene
		cell cycle arrest in human adrenocortical carcinoma cells	Dunaief JL (1994)
		regulation of cell cycle	Trouche D (1997)
		senescence	Tu Z (2013)
		regulation of cell cycle	Zhang HS (2000)
RBL1	RB Transcriptional Corepressor Like 1	study of retinoblastoma protein binding proteins	Dunaief JL (2002)	cell cycle, cell division, may act as a tumor suppressor
RBL2	RB Transcriptional Corepressor Like 2	study of retinoblastoma protein binding proteins	Dunaief JL (2002)	cell division, may be involved in the transforming capacity of the adenovirus E1A protein, may act as a tumor suppressor
WDR77	WD Repeat Domain 77	cyclin D1-driven neoplastic growth	Aggarwal P (2010)	androgen receptor coactivator
YAP1	Yes1 Associated Transcriptional Regulator	protein interaction network of the mammalian Hippo pathway	Couzens AL (2013)	proliferation, cell death, cell migration, cell growth, epithelial mesenchymal transition induction, tissue tension and 3D tissue shape, development, ciliogenesis, carcinogenesis
		aerobic glycolysis in human breast cancer cells, YAP1 interactome	Enzo E (2015)
		interactome and signaling networks in β-catenin-active cancers	Rosenbluh J (2016)
		cancer metastasis, YAP1 interactome	Zhang Z (2019)
ZMAT3	Zinc Finger Matrin-Type 3	noncanonical NF-κB pathway, oncogenesis	Tando T (2010)	may participate in the TP53-dependent growth regulatory pathway
cell cycle/cell growth
BRCA1	BRCA1 DNA Repair Associated	mitosis, BRCA1 interactome	Ertych N (2016)	DNA damage repair, ubiquitination, transcriptional regulation in maintaining genomic stability
HIRA	Histone Cell Cycle Regulator	interactome and functional profiling of HIRA chaperone complex	Pchelintsev NA (2013)	formation of senescence-associated heterochromatin foci, senescence-associated cell cycle exit
IFI16	Interferon Gamma Inducible Protein 16	immune signaling in Herpes Simplex Virus-1 infection, IFI16 interactome	Diner BA (2015)	may be involved in the hematopoietic differentiation, may be involved in TP53-dependent pathways, control of cellular proliferation and cell growth, autophagy, senescence of prostate epithelial cells, immune response, response to infection with herpesviruses, breast cancer tumorigenesis
MLLT10	MLLT10 Histone Lysine Methyltransferase DOT1L Cofactor	molecular interactions between YEATS4, MLLT10 and BAF47	Debernardi S (2002)	chromosomal rearrangements resulting in various leukemias
NOTCH1	Notch Receptor 1	T cell development	Yatim A (2012)	endothelial cell proliferation and migration, angiogenic sprouting, maturation of CD4(+) and CD8(+) cells in the thymus, follicular differentiation, neuronal and myogenic differentiation, postimplantation development, mesoderm development, somite formation, cell-fate determination, neurogenesis
PHB	Prohibitin	proliferation, role of SV40T oncoprotein in PHB protein interactions	Wang S (2002)	cellular senescence, tumor suppression, glucose homeostasis, mitochondrial morphogenesis, neuronal survival, immune response
		estrogen antagonist-mediated growth suppression in human breast cancer cells	Wang S (2004)
RB1	RB Transcriptional Corepressor 1	tumor growth and angiogenesis pathways	Dasgupta P (2004)	cell cycle, tumor suppressor gene
		cell cycle arrest in human adrenocortical carcinoma cells	Dunaief JL (1994)
		regulation of cell cycle	Trouche D (1997)
		senescence	Tu Z (2013)
		regulation of cell cycle	Zhang HS (2000)
RBL1	RB Transcriptional Corepressor Like 1	study of retinoblastoma protein binding proteins	Dunaief JL (2002)	cell cycle, cell division, may act as a tumor suppressor
RBL2	RB Transcriptional Corepressor Like 2	study of retinoblastoma protein binding proteins	Dunaief JL (2002)	cell division, may be involved in the transforming capacity of the adenovirus E1A protein, may act as a tumor suppressor
SIN3A	SIN3 Transcription Regulator Family Member A	regulation of cholesterol metabolism	Kemper JK (2004)	control of the circadian rhythms, cell cycle
		transcription repression in growth suppression	Kuzmichev A (2002)
		involvement of ALL-1 in transcriptional regulation of Hoxa9 gene	Nakamura T (2002)
		transcriptional repression of the MYC target carbamoyltransferase-dihydroorotase gene (CAD)	Pal S (2003)
		chromatin remodeling	Sif S (2001)
		soluble multiprotein complexes among diverse metazoan	Wan C (2015)
SIN3B	SIN3 Transcription Regulator Family Member B	transcriptional repression of the MYC target carbamoyltransferase-dihydroorotase gene (CAD)	Pal S (2003)	cell cycle progression
UBN1	Ubinuclein 1	interactome and functional profiling of HIRA chaperone complex	Pchelintsev NA (2013)	regulation of senescence, proliferation
WDR77	WD Repeat Domain 77	cyclin D1-driven neoplastic growth	Aggarwal P (2010)	androgen receptor coactivator
YAP1	Yes1 Associated Transcriptional Regulator	protein interaction network of the mammalian Hippo pathway	Couzens AL (2013)	proliferation, cell death, cell migration, cell growth, epithelial mesenchymal transition induction, tissue tension and 3D tissue shape, development, ciliogenesis, carcinogenesis
		aerobic glycolysis in human breast cancer cells, YAP1 interactome	Enzo E (2015)
		interactome and signaling networks in β-catenin-active cancers	Rosenbluh J (2016)
		cancer metastasis, YAP1 interactome	Zhang Z (2019)
ZMAT3	Zinc Finger Matrin-Type 3	noncanonical NF-κB pathway, oncogenesis	Tando T (2010)	may participate in the TP53-dependent growth regulatory pathway
development/ differentiation
CTNNB1	Catenin Beta 1	Wnt signaling	Barker N (2001)	cell adhesion, insulin metabolism, neurogenesis, chondrocyte differentiation
DPPA4	Developmental Pluripotency Associated 4	interactome and functional profiling of Polycomb Group Ring Finger 1 (PCGF1) versus a pluripotency sub-network proteins in a cell model of neuronal differentiation	Oliviero G (2015)	maintenance of pluripotency in stem cells, embryogenesis
IFI16	Interferon Gamma Inducible Protein 16	immune signaling in Herpes Simplex Virus-1 infection, IFI16 interactome	Diner BA (2015)	may be involved in the hematopoietic differentiation, may be involved in TP53-dependent pathways, control of cellular proliferation and cell growth, autophagy, senescence of prostate epithelial cells, immune response, response to infection with herpesviruses, breast cancer tumorigenesis
NOTCH1	Notch Receptor 1	T cell development	Yatim A (2012)	endothelial cell proliferation and migration, angiogenic sprouting, maturation of CD4(+) and CD8(+) cells in the thymus, follicular differentiation, neuronal and myogenic differentiation, postimplantation development, mesoderm development, somite formation, cell-fate determination, neurogenesis
PCGF1	Polycomb Group Ring Finger 1	interactome and functional profiling of Polycomb Group Ring Finger 1 (PCGF1) versus a pluripotency sub-network proteins in a cell model of neuronal differentiation	Oliviero G (2015)	anterior-posterior patterning in early embryonic development
SIN3A	SIN3 Transcription Regulator Family Member A	involvement of ALL-1 in transcriptional regulation of Hoxa9 gene	Nakamura T (2002)	control of the circadian rhythms, cell cycle
SUZ12	SUZ12 Polycomb Repressive Complex 2 Subunit	interactome of the polycomb repressive complex 2 during differentiation of pluripotent cells	Oliviero G (2016)	regulation of transcription
YAP1	Yes1 Associated Transcriptional Regulator	protein interaction network of the mammalian Hippo pathway	Couzens AL (2013)	proliferation, cell death, cell migration, cell growth, epithelial mesenchymal transition induction, tissue tension and 3D tissue shape, development, ciliogenesis, carcinogenesis
		aerobic glycolysis in human breast cancer cells, YAP1 interactome	Enzo E (2015)
		interactome and signaling networks in β-catenin-active cancers	Rosenbluh J (2016)
		cancer metastasis, YAP1 interactome	Zhang Z (2019)
migration/adhesion
CTNNB1	Catenin Beta 1	Wnt signaling	Barker N (2001)	cell adhesion, insulin metabolism, neurogenesis, chondrocyte differentiation
NOTCH1	Notch Receptor 1	T cell development	Yatim A (2012)	endothelial cell proliferation and migration, angiogenic sprouting, maturation of CD4(+) and CD8(+) cells in the thymus, follicular differentiation, neuronal and myogenic differentiation, postimplantation development, mesoderm development, somite formation, cell-fate determination, neurogenesis
YAP1	Yes1 Associated Transcriptional Regulator	protein interaction network of the mammalian Hippo pathway	Couzens AL (2013)	proliferation, cell death, cell migration, cell growth, epithelial mesenchymal transition induction, tissue tension and 3D tissue shape, development, ciliogenesis, carcinogenesis
		aerobic glycolysis in human breast cancer cells, YAP1 interactome	Enzo E (2015)
		interactome and signaling networks in β-catenin-active cancers	Rosenbluh J (2016)
		cancer metastasis, YAP1 interactome	Zhang Z (2019)
hormone signaling
CTNNB1	Catenin Beta 1	Wnt signaling	Barker N (2001)	cell adhesion, insulin metabolism, neurogenesis, chondrocyte differentiation
PHB	Prohibitin	estrogen antagonist-mediated growth suppression in human breast cancer cells	Wang S (2004)	cellular senescence, tumor suppression, glucose homeostasis, mitochondrial morphogenesis, neuronal survival, immune response
RNF4	Ring Finger Protein 4	SUMOylation, RNF4 interactome	Kumar R (2017)	cellular responses to hypoxia and heat shock, androgen receptor signaling
WDR77	WD Repeat Domain 77	cyclin D1-driven neoplastic growth	Aggarwal P (2010)	androgen receptor coactivator
metabolic control
PHB	Prohibitin	proliferation, role of SV40T oncoprotein in PHB protein interactions	Wang S (2002)	cellular senescence, tumor suppression, glucose homeostasis, mitochondrial morphogenesis, neuronal survival, immune response
SIN3A	SIN3 Transcription Regulator Family Member A	regulation of cholesterol metabolism	Kemper JK (2004)	control of the circadian rhythms, cell cycle
		transcriptional repression of the MYC target carbamoyltransferase-dihydroorotase gene (CAD)	Pal S (2003)
SIN3B	SIN3 Transcription Regulator Family Member B	transcriptional repression of the MYC target carbamoyltransferase-dihydroorotase gene (CAD)	Pal S (2003)	cell cycle progression
YAP1	Yes1 Associated Transcriptional Regulator	aerobic glycolysis in human breast cancer cells, YAP1 interactome	Enzo E (2015)	proliferation, cell death, cell migration, cell growth, epithelial mesenchymal transition induction, tissue tension and 3D tissue shape, development, ciliogenesis, carcinogenesis
DNA damage repair
BRCA1	BRCA1 DNA Repair Associated	chromatin remodeling in breast cancer	Bochar DA (2000)	DNA damage repair, ubiquitination, transcriptional regulation in maintaining genomic stability
		mitosis, BRCA1 interactome	Ertych N (2016)
		alternative splicing of terminal exons under oxidative stress	Fontana GA (2017)
		DNA repair network analysis, BRCA1 interactome	Gupta R (2018)
		formation of senescence-associated heterochromatin foci induced by oncogenic RAS or BRCA1 loss	Tu Z (2013)

## Sheet: 8. plant TFs - SWISNF interacto
Subtable 8. List of plant SWI/SNF complexes interactors (transcription factors), processes in which the interactions are studied, function of the interactors
plant SWI/SNF subunits (Arabidopsis)
interactor - protein symbol	interactor - protein description	general function of the protein	presence of the protein (organ, tissue)	publication describing interaction with SWI/SNF (pubmed ID)	method of detection of interaction in the publication
BRM
ABF1	ABSCISIC ACID RESPONSIVE ELEMENT-BINDING FACTOR 1	hormone signaling	leaves (senescing)	Efroni I, 2013 (23449474)	Two-hybrid
SEP3	SEPALLATA 3	development/differentiation	flowers	Wu MF, 2012 (22323601)	BiFC
BHLH7	BASIC HELIX LOOP HELIX PROTEIN 7	?	SAM, flowers, seeds, internodes, carpels, dry seeds, leaves (senescing)	Efroni I, 2013 (23449474)	Two-hybrid
ERF10	ETHYLENE RESPONSIVE TRANSCRIPTION FACTOR 10	hormone signaling	seeds, flowers, leaves	Efroni I, 2013 (23449474)	Two-hybrid
BHLH89	BASIC HELIX LOOP HELIX PROTEIN 89	development/differentiation	flowers (early stage)	Efroni I, 2013 (23449474)	Two-hybrid
bZIP52	BASIC LEUCINE ZIPPER 52	?	pollen, stamens	Efroni I, 2013 (23449474)	Two-hybrid
LBD1 (ASL8)	LOB DOMAIN-CONTAINING PROTEIN 1	?	leaves, internodes	Efroni I, 2013 (23449474)	Two-hybrid
MYB60	MYB DOMAIN PROTEIN 60	stress response	seeds	Efroni I, 2013 (23449474)	Two-hybrid
WRKY61	PROBABLE WRKY TRANSCRIPTION FACTOR 61	?	leaves (senescing)	Efroni I, 2013 (23449474)	Two-hybrid
BZIP62	BZIP TF 62	?	seeds	Efroni I, 2013 (23449474)	Two-hybrid
MP (ARF5)	MOVEMENT PROTEIN	hormone signaling, development/differentiation	SAM, stamens	Wu MF, 2015 (26460543)	BiFC, CoIP, Two-hybrid
TGA3 (BZIP22)	TGA1A-RELATED GENE 3	hormone signaling, stress response	leaves, flowers	Efroni I, 2013 (23449474)	Two-hybrid
BHLH94	BASIC HELIX LOOP HELIX PROTEIN 94	?	SAM, flowers, carpels	Efroni I, 2013 (23449474)	Two-hybrid
ZFP7	ZINC FINGER PROTEIN 7	hormone signaling, development/differentiation	leaves (senescing), SAM, hypocotyl	Efroni I, 2013 (23449474)	Two-hybrid
IDD16	INDETERMINATE(ID)-DOMAIN 16	development/differentiation	stamens, internodes	Efroni I, 2013 (23449474)	Two-hybrid
AT1G26610	C2H2-like zinc finger protein	?	pollen	Efroni I, 2013 (23449474)	Two-hybrid
BHLH54 (RSL4)	BASIC HELIX LOOP HELIX PROTEIN 54	development/differentiation	pollen, seeds, SAM, root	Efroni I, 2013 (23449474)	Two-hybrid
COL15	CONSTANS-LIKE 15	?	dry seeds	Efroni I, 2013 (23449474)	Two-hybrid
RLT1	RINGLET 1	development/differentiation	seeds, leaves, SAM, flower, root	Efroni I, 2013 (23449474)	Two-hybrid
AGL92	AGAMOUS-LIKE 92	development/differentiation	leaves, seeds, pollen	Efroni I, 2013 (23449474)	Two-hybrid
BHLH6 (MYC2)	BASIC HELIX LOOP HELIX PROTEIN 6	hormone signaling	root, SAM, carpels	Efroni I, 2013 (23449474)	Two-hybrid
STOP1	SENSITIVE TO PROTON RHIZOTOXICITY 1	stress response	dry seeds	Efroni I, 2013 (23449474)	Two-hybrid
BHLH80 (FBH1)	BASIC HELIX LOOP HELIX PROTEIN 80 (FLOWERING BHLH 1)	circadian rythm	dry seeds, leaves	Efroni I, 2013 (23449474)	Two-hybrid
RAP2.1	RELATED TO AP2 1	stress response	sey seeds	Efroni I, 2013 (23449474)	Two-hybrid
AGL74	AGAMOUS-LIKE 74	development/differentiation	seeds, leaves, pollen	Efroni I, 2013 (23449474)	Two-hybrid
BHLH95 (RGE1)	BASIC HELIX LOOP HELIX PROTEIN 95	development/differentiation	seeds	Efroni I, 2013 (23449474)	Two-hybrid
TCP3	TCP DOMAIN PROTEIN 3	development/differentiation	leaves	Efroni I, 2013 (23449474)	Two-hybrid
TCP8	TCP DOMAIN PROTEIN 8	development/differentiation	seeds, SAM, dry seeds	Efroni I, 2013 (23449474)	Two-hybrid
BBX26	B-BOX DOMAIN PROTEIN 26	?	stamens	Efroni I, 2013 (23449474)	Two-hybrid
WRKY6	WRKY TRANSCRIPTION FACTOR 6	senescence	flowers	Efroni I, 2013 (23449474)	Two-hybrid
TCP1	TCP DOMAIN PROTEIN 1	development/differentiation	pedicels, petioles	Efroni I, 2013 (23449474)	Two-hybrid
ARR11	RESPONSE REGULATOR 11	hormone signaling	root, leaves	Efroni I, 2013 (23449474)	Two-hybrid
BHLH49	BASIC HELIX LOOP HELIX PROTEIN 49	development/differentiation	seeds, SAM	Efroni I, 2013 (23449474)	Two-hybrid
AP1 (AGL7)	AGAMOUS-LIKE 7	development/differentiation	SAM, flowers	Smaczniak C, 2012 (22238427)	Affinity Capture-MS
TCP22	TCP DOMAIN PROTEIN 22	development/differentiation	leaves, internodes, hypocotyl	Efroni I, 2013 (23449474)	Two-hybrid
BHLH96	BASIC HELIX LOOP HELIX PROTEIN 96	?	flowers, carpels, leaves, root, dry seeds	Efroni I, 2013 (23449474)	Two-hybrid
COL7 (BBX16)	CONSTANS-LIKE 7	development/differentiation	leaves, internodes	Efroni I, 2013 (23449474)	Two-hybrid
MYB122	MYB DOMAIN PROTEIN 122	metabolic control	root, seeds, leaves	Efroni I, 2013 (23449474)	Two-hybrid
RL6	RAD-LIKE 6	?	seeds (early heart), leaves	Efroni I, 2013 (23449474)	Two-hybrid
TGA7	TGACG SEQUENCE-SPECIFIC BINDING PROTEIN 7	hormone signaling	leaves (senescing)	Efroni I, 2013 (23449474)	Two-hybrid
bZIP2	BASIC LEUCINE ZIPPER 2	metabolic control	SAM, internodes, root, hypocotyl	Efroni I, 2013 (23449474)	Two-hybrid
HB21	HOMEOBOX PROTEIN 21	?	stamens, seeds, SAM	Efroni I, 2013 (23449474)	Two-hybrid
BHLH15 (PIF1)	BASIC HELIX LOOP HELIX PROTEIN 15	metabolic control, development/differentiation	imbibed seeds	Zhang D, 2017 (27865928)	Two-hybrid
GLK1	GOLDEN2-LIKE 1	metabolic control, stress response	leaves	Efroni I, 2013 (23449474)	Two-hybrid
ERF053	ETHYLENE RESPONSIVE TRANSCRIPTION FACTOR 53	stress response	seeds, flowers	Efroni I, 2013 (23449474)	Two-hybrid
BZIP30	BASIC LEUCINE ZIPPER 30	development/differentiation	leaves, seeds, dry seeds, flowers, carpels, SAM	Efroni I, 2013 (23449474)	Two-hybrid
ERF056	ETHYLENE RESPONSIVE TRANSCRIPTION FACTOR 56	?	leaves, flowers, hypocotyl	Efroni I, 2013 (23449474)	Two-hybrid
LBD10	LOB DOMAIN-CONTAINING PROTEIN 10	development/differentiation	pollen	Efroni I, 2013 (23449474)	Two-hybrid
NAC038	NAC DOMAIN CONTAINING PROTEIN 38	?	seeds	Efroni I, 2013 (23449474)	Two-hybrid
SE	SERRATE	development/differentiation	seeds, SAM	Wang Z, 2018 (29769717)	Two-hybrid, CoIP
HSI2 (VAL1)	HIGH-LEVEL EXPRESSION OF SUGAR-INDUCIBLE GENE 2	development/differentiation	seeds	Efroni I, 2013 (23449474)	Two-hybrid
BHLH10	BASIC HELIX LOOP HELIX PROTEIN 10	development/differentiation	flowers	Efroni I, 2013 (23449474)	Two-hybrid
MYB101	MYB DOMAIN PROTEIN 101	hormone signaling, development/differentiation	pollen	Efroni I, 2013 (23449474)	Two-hybrid
ETT	ETTIN	hormone siganling, development/differentiation	SAM, flowers	Efroni I, 2013 (23449474)	Two-hybrid
E2FA	E2F TRANSCRIPTION FACTOR 3	cell cycle/cell growth	SAM, slowers, carpels	Efroni I, 2013 (23449474)	Two-hybrid
HRD	HARDY	stress respones, hormone signaling	seeds, pollen	Efroni I, 2013 (23449474)	Two-hybrid
NFYB8	NUCLEAR FACTOR Y SUBUNIT B8	?	root, seeds, leaves	Efroni I, 2013 (23449474)	Two-hybrid
MYB91 (AS1)	MYB DOMAIN PROTEIN 91	development/differentiation	SAM	Efroni I, 2013 (23449474)	Two-hybrid
DREB2H	DEHYDRATION-RESPONSIVE ELEMENT-BINDING PROTEIN 2H	stress response	dry seeds	Efroni I, 2013 (23449474)	Two-hybrid
BHLH130 (FBH4)	BASIC HELIX LOOP HELIX PROTEIN 130	development/differentiation	seeds	Efroni I, 2013 (23449474)	Two-hybrid
GBF3	G-BOX BINDING FACTOR	hormone signaling	seeds, dry seeds	Efroni I, 2013 (23449474)	Two-hybrid
WRKY46	PROBABLE WRKY TRANSCRIPTION FACTOR 46	stress response, hormone siganling	root	Efroni I, 2013 (23449474)	Two-hybrid
MYB12	MYB DOMAIN PROTEIN 12	metabolic control, stress response	flowers, SAM	Efroni I, 2013 (23449474)	Two-hybrid
HB20	HOMEOBOX PROTEIN 20	hormone signaling	roots	Efroni I, 2013 (23449474)	Two-hybrid
HAT5 (HB1)	HOMEODOMAIN PROTEIN FROM ARABIDOIPSIS THALIANA 5 (HOMEOBOX 1)	development/differentiation	stamens	Efroni I, 2013 (23449474)	Two-hybrid
COL2 (BBX3)	CONSTANS-LIKE 2	chloroplast organization, development/differentiation	leaves, internodes	Efroni I, 2013 (23449474)	Two-hybrid
NAC046	NAC DOMAIN CONTAINING PROTEIN 46	metabolic control, senescence	leaves (senescing)	Efroni I, 2013 (23449474)	Two-hybrid
BHLH148	BASIC HELIX LOOP HELIX PROTEIN 148	hormone signaling, stress response	internodes, stamens	Efroni I, 2013 (23449474)	Two-hybrid
BHLH62	BASIC HELIX LOOP HELIX PROTEIN 62	?	flowers, seeds, internodes	Efroni I, 2013 (23449474)	Two-hybrid
EDA31	EMBRYO SAC DEVELOPMENT ARREST 31	?	flowers, SAM	Efroni I, 2013 (23449474)	Two-hybrid
PHL6	Myb family transcription factor PHL6	?	leaves (senescing)	Efroni I, 2013 (23449474)	Two-hybrid
MYB26	MYB DOMAIN PROTEIN 26	development/differentiation, metabolic control	flowers, SAM	Efroni I, 2013 (23449474)	Two-hybrid
RAP2.2	RELATED TO AP2 2	metabolic control, stress response, hormone signaling	imbibed seeds, SAM	Efroni I, 2013 (23449474)	Two-hybrid
TCP4	TCP DOMAIN PROTEIN 4	development/differentiation	leaves, flowers	Efroni I, 2013 (23449474)	Two-hybrid, PCA
NAC055 (NAC3)	NAC DOMAIN CONTAINING PROTEIN 55	stress response	seeds	Efroni I, 2013 (23449474)	Two-hybrid
ZF2	ZINC FINGER PROTEIN 2	hormone signaling, stress response, senescence	seeds, root, carpels	Efroni I, 2013 (23449474)	Two-hybrid
BBX31 (MIP1A? MIP1B?)	B-BOX DOMAIN PROTEIN 31	development/differentiation, stress response, circadian rythm	flowers, pollen	Efroni I, 2013 (23449474)	Two-hybrid
MYB15	MYB DOMAIN PROTEIN 15	stress response	root	Efroni I, 2013 (23449474)	Two-hybrid
At3g24490	Alcohol dehydrogenase transcription factor Myb/SANT-like family protein	development/differentiation	SAM, seeds, flowers	Efroni I, 2013 (23449474)	Two-hybrid
ABI3	ABA INSENSITIVE 3	hormone signaling, development/differentiation	seeds	Efroni I, 2013 (23449474)	Two-hybrid
AST1	ARABIDOPSIS SIP1 CLADE TRIHELIX1	stress response	carpels, flowers, root, leaves, seeds, imbibed seeds	Efroni I, 2013 (23449474)	Two-hybrid
TCP20	TCP DOMAIN PROTEIN 20	development/differentiation	leaves, SAM, seeds, flowers, internodes	Efroni I, 2013 (23449474)	Two-hybrid
MYB35 (TDF1)	MYB DOMAIN PROTEIN 35	development/differentiation	flower (early)	Efroni I, 2013 (23449474)	Two-hybrid
SSRP1	NUCLEOSOME/CHROMATIN ASSEMBLY FACTOR D	DNA damage repair, development/differentiation	seeds	Efroni I, 2013 (23449474)	Two-hybrid
MYB121	MYB DOMAIN PROTEIN 121	hormone signaling	seeds	Efroni I, 2013 (23449474)	Two-hybrid
bZIP42	BASIC LEUCINE ZIPPER 42	?	nodes	Efroni I, 2013 (23449474)	Two-hybrid
TCP16	TCP DOMAIN PROTEIN 16	development/differentiation	seeds	Efroni I, 2013 (23449474)	Two-hybrid
LUX (PCL1)	LUX ARRHYTHMO, PHYTOCLOCK 1	circadian rhythm	dry seeds	Efroni I, 2013 (23449474)	Two-hybrid
BHLH47 (PYE)	BASIC HELIX LOOP HELIX PROTEIN 47 (POPEYE)	stress response	seeds	Efroni I, 2013 (23449474)	Two-hybrid
HEC2	HECATE 2	development/differentiation	imbibed seeds, carpels	Efroni I, 2013 (23449474)	Two-hybrid
MYB109	MYB DOMAIN PROTEIN 109	hormone signaling, stress response	stamens	Efroni I, 2013 (23449474)	Two-hybrid
ERF067 (CRF6)	ETHYLENE RESPONSIVE TRANSCRIPTION FACTOR 67	hormone signaling, development/differentiation	leaves (sensecing), flowers	Efroni I, 2013 (23449474)	Two-hybrid
ARF18	AUXIN RESPONSE FACTOR 18	hormone signaling	SAM, seeds, dry seeds, carpels, flowers	Efroni I, 2013 (23449474)	Two-hybrid
BHLH67	BASIC HELIX LOOP HELIX PROTEIN 67	stress response	seeds (globular)	Efroni I, 2013 (23449474)	Two-hybrid
NGA2	NGATHA2	development/differentiation	seeds, leaves, carpels	Efroni I, 2013 (23449474)	Two-hybrid
GEBP	GLABROUS1 enhancer-binding protein	development/differentiation, hormone signaling, stress response	defense response to oomycetes, cytokinin response	Efroni I, 2013 (23449474)	Two-hybrid
BHLH57	BASIC HELIX LOOP HELIX PROTEIN 57	?	seeds, leaves	Efroni I, 2013 (23449474)	Two-hybrid
NGA4	NGATHA4	development/differentiation	seeds (early heart)	Efroni I, 2013 (23449474)	Two-hybrid
BHLH59 (UNE12)	BASIC HELIX LOOP HELIX PROTEIN 59 (UNFERTILIZED EMBRYO SAC 12)	development/differentiation	SAM, flowers, leaves, dry seeds, internodes	Efroni I, 2013 (23449474)	Two-hybrid
MYB74	MYB DOMAIN PROTEIN 74	stress response	flowers, root	Efroni I, 2013 (23449474)	Two-hybrid
KNAT1	KNOTTED-LIKE FROM ARABIDOPSIS THALIANA	development/differentiation	internodes, hypocotyl	Zhao M, 2015 (25822547)	Two-hybrid, FRET, Reconstituted Complex, Affinity Capture-Western
BHLH42 (TT8)	BASIC HELIX LOOP HELIX PROTEIN 42	metabolic control	seeds (early heart)	Efroni I, 2013 (23449474)	Two-hybrid
COL11 (BBX9)	CONSTANS-LIKE 11, B-BOX DOMAIN PROTEIN 9	?	stamens, pollen	Efroni I, 2013 (23449474)	Two-hybrid
BHLH3	BASIC HELIX LOOP HELIX PROTEIN 3	?	SAM, seeds, flowers, internodes, leaves (senescing)	Efroni I, 2013 (23449474)	Two-hybrid
MYB102	MYB DOMAIN PROTEIN 102	stress response	leaves, leaves (sensecing), pollen	Efroni I, 2013 (23449474)	Two-hybrid
WRKY31	PROBABLE WRKY TRANSCRIPTION FACTOR 31	?	pollen, stamens	Efroni I, 2013 (23449474)	Two-hybrid
WRKY53	PROBABLE WRKY TRANSCRIPTION FACTOR 53	senescence, stress response	leaves (senescing)	Efroni I, 2013 (23449474)	Two-hybrid
MYB41	MYB DOMAIN PROTEIN 41	stress response, metabolic control	seeds, pollen	Efroni I, 2013 (23449474)	Two-hybrid
NAC074	NAC DOMAIN CONTAINING PROTEIN 74	senescence, programed cell death	flowers	Efroni I, 2013 (23449474)	Two-hybrid
IAA11	INDOLE-3-ACETIC ACID INDUCIBLE 11	hormone signaling	carpels, internodes	Efroni I, 2013 (23449474)	Two-hybrid
ARR10	RESPONSE REGULATOR 10	hormone signaling	SAM, root, leaves, seeds, flowers	Efroni I, 2013 (23449474)	Two-hybrid
BHLH85 (RSL2)	BASIC HELIX LOOP HELIX PROTEIN 85	hormone signaling, development/differentiation	root	Efroni I, 2013 (23449474)	Two-hybrid
ABF3	ABSCISIC ACID RESPONSIVE ELEMENT-BINDING FACTOR 3	hormone signaling, stress response	leaves (senescing), root	Efroni I, 2013 (23449474)	Two-hybrid
BZIP19	BASIC LEUCINE ZIPPER 19	stress response	leaves, seeds, SAM, flowers, internodes, hypocotyl	Efroni I, 2013 (23449474)	Two-hybrid
SCL15	SCARECROW-LIKE PROTEIN 15	development/differentiation	seeds (early heart), flowers, leaves	Efroni I, 2013 (23449474)	Two-hybrid
HB40	HOMEOBOX PROTEIN 40	hormone signaling	carpels, root	Efroni I, 2013 (23449474)	Two-hybrid
BHLH24 (SPT)	BASIC HELIX LOOP HELIX PROTEIN 24 (SPATULA)	development/differentiation	seeds, imbibed seeds	Efroni I, 2013 (23449474)	Two-hybrid
LBD39	LOB DOMAIN-CONTAINING PROTEIN 39	?	hypocotyl	Efroni I, 2013 (23449474)	Two-hybrid
bZIP7	BASIC LEUCINE ZIPPER 7	?	SAM, root, carpels	Efroni I, 2013 (23449474)	Two-hybrid
GT3A	Trihelix transcription factor GT-3a	?	seeds, dry seeds	Efroni I, 2013 (23449474)	Two-hybrid
HSFA3	HEAT SHOCK TRANSCRIPTION FACTOR A3	stress response	leaves, seeds, root, SAM, flowers, carpels	Efroni I, 2013 (23449474)	Two-hybrid
AGL99	AGAMOUS-LIKE 99	development/differentiation	pollen	Efroni I, 2013 (23449474)	Two-hybrid
TGA5 (BZIP26)	TGACG MOTIF-BINDING FACTOR 5	hormone signaling, stress response	dry seeds	Efroni I, 2013 (23449474)	Two-hybrid
NAC080/NAC079	NAC DOMAIN CONTAINING PROTEIN 80/79	?	seeds	Efroni I, 2013 (23449474)	Two-hybrid
BHLH46 (BIM1)	BASIC HELIX LOOP HELIX PROTEIN 46	hormone signaling	SAM, flowers, seeds	Efroni I, 2013 (23449474)	Two-hybrid
TGA4 (BZIP57)	TGACG MOTIF-BINDING FACTOR 4	stress response, hormone signaling	leaves, dry seeds, SAM	Efroni I, 2013 (23449474)	Two-hybrid
SHN2	SHINE 2	stress response	leaves	Efroni I, 2013 (23449474)	Two-hybrid
MYB46	MYB DOMAIN PROTEIN 46	metabolic control	internodes	Efroni I, 2013 (23449474)	Two-hybrid
NAC083	NAC DOMAIN CONTAINING PROTEIN 83	development/differentiation, stress response, senescence	leaves (senescing)	Efroni I, 2013 (23449474)	Two-hybrid
bZIP3	BASIC LEUCINE ZIPPER 3	development/differentiation	leaves, root	Efroni I, 2013 (23449474)	Two-hybrid
BBM	BABY BOOM	development/differentiation	seeds, dry seeds, root	Efroni I, 2013 (23449474)	Two-hybrid
RAP2.11	RELATED TO AP2 11	stress response	pollen, seeds, root	Efroni I, 2013 (23449474)	Two-hybrid
KNAT3	KNOTTED1-LIKE HOMEOBOX GENE 3	development/differentiation	leaves, flowers	Efroni I, 2013 (23449474)	Two-hybrid
MYB86	MYB DOMAIN PROTEIN 86	development/differentiation	carpels, internodes, root	Efroni I, 2013 (23449474)	Two-hybrid
AGL39	AGAMOUS-LIKE 39	development/differentiation	internodes, sepals	Efroni I, 2013 (23449474)	Two-hybrid
PHL1	PHR1-LIKE 1	stress response	flowers, seeds, root	Efroni I, 2013 (23449474)	Two-hybrid
PHL5	Myb family transcription factor PHL5	?	root	Efroni I, 2013 (23449474)	Two-hybrid
LBD35 (ASL27)	LOB DOMAIN-CONTAINING PROTEIN 35	?	pollen, seeds	Efroni I, 2013 (23449474)	Two-hybrid
BHLH86 (RSL1)	BASIC HELIX LOOP HELIX PROTEIN 86	hormone signaling, development/differentiation	root	Efroni I, 2013 (23449474)	Two-hybrid
AGL73	AGAMOUS-LIKE 73	development/differentiation	pollen	Efroni I, 2013 (23449474)	Two-hybrid
BHLH139	BASIC HELIX LOOP HELIX PROTEIN 139	?	root	Efroni I, 2013 (23449474)	Two-hybrid
HSFA6A	HEAT SHOCK TRANSCRIPTION FACTOR A6A	stress response	seeds, seeds, pollen	Efroni I, 2013 (23449474)	Two-hybrid
ERF5	ETHYLENE RESPONSIVE TRANSCRIPTION FACTOR 5	stress response	SAM, leaves, root, hypocotyl	Efroni I, 2013 (23449474)	Two-hybrid
NAC097	NAC DOMAIN CONTAINING PROTEIN 97	?	SAM, seeds, flowers	Efroni I, 2013 (23449474)	Two-hybrid
TCP19	TCP DOMAIN PROTEIN 19	stress response	SAM, flowers, seeds, carpels	Efroni I, 2013 (23449474)	Two-hybrid
DREB1D (CBF4)	DEHYDRATION-RESPONSIVE ELEMENT-BINDING PROTEIN 1D	stress response	seeds, leaves, root	Efroni I, 2013 (23449474)	Two-hybrid
MYB49	MYB DOMAIN PROTEIN 49	hormone signaling, stress response	root	Efroni I, 2013 (23449474)	Two-hybrid
COL5	CONSTANS-LIKE 5	development/differentiation	stamens, leaves, seeds	Efroni I, 2013 (23449474)	Two-hybrid
TOE2	TARGET OF EARLY ACTIVATION TAGGED (EAT) 1	development/differentiation	SAM, hypocotyl, imbibed seed	Efroni I, 2013 (23449474)	Two-hybrid
BZIP70	BASIC LEUCINE ZIPPER 70	?	seeds	Efroni I, 2013 (23449474)	Two-hybrid
TCP5	TCP DOMAIN PROTEIN 5	development/differentiation	leaves, seeds, SAM	Efroni I, 2013 (23449474)	Two-hybrid
LFY	LEAFY	development/differentiation	SAM	Wu MF, 2012 (22323601)	Reconstituted Complex, FRET
MYB96	MYB DOMAIN PROTEIN 96	development/differentiation, stress response, hormone signaling, circadian rythm	carpels, leaves	Efroni I, 2013 (23449474)	Two-hybrid
MYB53	MYB DOMAIN PROTEIN 53	development/differentiation	SAM, root	Efroni I, 2013 (23449474)	Two-hybrid
HB53	HOMEOBOX PROTEIN 53	hormone signaling	root, SAM, seeds, leaves	Efroni I, 2013 (23449474)	Two-hybrid
HEC1	HECATE 1	development/differentiation	imbibed seeds, carpels	Efroni I, 2013 (23449474)	Two-hybrid
AT1G76870	?	?	seeds	Efroni I, 2013 (23449474)	Two-hybrid
GTE11 (BET10)	GLOBAL TRANSCRIPTION FACTOR GROUP E 11	hormone signaling	dry seeds	Efroni I, 2013 (23449474)	Two-hybrid
SYD
SEP3	SEPALLATA 3	development/differentiation	flowers	Wu MF, 2012 (22323601)	BiFC
MP (ARF5)	MOVEMENT PROTEIN	hormone signaling, development/differentiation	SAM, stamens	Wu MF, 2015 (26460543)	BiFC, CoIP
BHLH54 (RSL4)	BASIC HELIX LOOP HELIX PROTEIN 54	development/differentiation	pollen, seeds, SAM, root	Efroni I, 2013 (23449474)	Two-hybrid
AT1G50680	AP2/ERF and B3 domain-containing transcription factor At1g50680	stress response	seeds, pollen, flower (early)	Efroni I, 2013 (23449474)	Two-hybrid
AT1G51120	AP2/ERF and B3 domain-containing transcription factor At1g51120	stress response	seeds, pollen, flower (early)	Efroni I, 2013 (23449474)	Two-hybrid
TCP3	TCP DOMAIN PROTEIN 3	development/differentiation	leaves	Efroni I, 2013 (23449474)	Two-hybrid
NFYA5	NUCLEAR TRANSCRIPTION FACTOR SUBUNIT A-5	phototransduction	seeds, leaves	Efroni I, 2013 (23449474)	Two-hybrid
LBD40	LOB DOMAIN-CONTAINING PROTEIN 40	hormone signaling	seeds	Efroni I, 2013 (23449474)	Two-hybrid
AP1 (AGL7)	AGAMOUS-LIKE 7	development/differentiation	SAM, flowers	Smaczniak C, 2012 (22238427)	Affinity Capture-MS
TCP22	TCP DOMAIN PROTEIN 22	development/differentiation	leaves, internodes, hypocotyl	Efroni I, 2013 (23449474)	Two-hybrid
HMGB4	HIGH MOBILITY GROUP B PROTEIN 4	?	SAM	Efroni I, 2013 (23449474)	Two-hybrid
AT2G26940	C2H2-type zinc finger family protein	?	seeds, leaves, root, SAM	Efroni I, 2013 (23449474)	Two-hybrid
HSI2 (VAL1)	HIGH-LEVEL EXPRESSION OF SUGAR-INDUCIBLE GENE 2	development/differentiation	seeds	Efroni I, 2013 (23449474)	Two-hybrid
ETT	ETTIN	hormone siganling, development/differentiation	SAM, flowers	Efroni I, 2013 (23449474)	Two-hybrid
E2FA	E2F TRANSCRIPTION FACTOR 3	cell cycle/cell growth	SAM, slowers, carpels	Efroni I, 2013 (23449474)	Two-hybrid
TCP13 (PTF1)	TCP DOMAIN PROTEIN 13, PLASTID TRANSCRIPTION FACTOR 1	development/differentiation	flowers, leaves	Efroni I, 2013 (23449474)	Two-hybrid
NAC046	NAC DOMAIN CONTAINING PROTEIN 46	metabolic control, senescence	leaves (senescing)	Efroni I, 2013 (23449474)	Two-hybrid
SSRP1	NUCLEOSOME/CHROMATIN ASSEMBLY FACTOR D	DNA damage repair, development/differentiation	seeds	Efroni I, 2013 (23449474)	Two-hybrid
bZIP42	BASIC LEUCINE ZIPPER 42	?	nodes	Efroni I, 2013 (23449474)	Two-hybrid
TCP16	TCP DOMAIN PROTEIN 16	development/differentiation	seeds	Efroni I, 2013 (23449474)	Two-hybrid
ARF18	AUXIN RESPONSE FACTOR 18	hormone signaling	SAM, seeds, dry seeds, carpels, flowers	Efroni I, 2013 (23449474)	Two-hybrid
BHLH85 (RSL2)	BASIC HELIX LOOP HELIX PROTEIN 85	hormone signaling, development/differentiation	root	Efroni I, 2013 (23449474)	Two-hybrid
ERF113 (RAP2.6L)	ETHYLENE RESPONSIVE TRANSCRIPTION FACTOR 113	stress response	seeds, dry seeds	Efroni I, 2013 (23449474)	Two-hybrid
bZIP3	BASIC LEUCINE ZIPPER 3	development/differentiation	leaves, root	Efroni I, 2013 (23449474)	Two-hybrid
KNAT3	KNOTTED1-LIKE HOMEOBOX GENE 3	development/differentiation	leaves, flowers	Efroni I, 2013 (23449474)	Two-hybrid
LBD35 (ASL27)	LOB DOMAIN-CONTAINING PROTEIN 35	?	pollen, seeds	Efroni I, 2013 (23449474)	Two-hybrid
TCP19	TCP DOMAIN PROTEIN 19	stress response	SAM, flowers, seeds, carpels	Efroni I, 2013 (23449474)	Two-hybrid
TOE2	TARGET OF EARLY ACTIVATION TAGGED (EAT) 1	development/differentiation	SAM, hypocotyl, imbibed seed	Efroni I, 2013 (23449474)	Two-hybrid
BZIP70	BASIC LEUCINE ZIPPER 70	?	seeds	Efroni I, 2013 (23449474)	Two-hybrid
TCP5	TCP DOMAIN PROTEIN 5	development/differentiation	leaves, seeds, SAM	Efroni I, 2013 (23449474)	Two-hybrid
LFY	LEAFY	development/differentiation	SAM	Wu MF, 2012 (22323601)	Reconstituted Complex, FRET, Affinity Capture-Western
AT1G76870	?	?	seeds	Efroni I, 2013 (23449474)	Two-hybrid
CHR23
NAC066	NAC DOMAIN CONTAINING PROTEIN 66	development/differentiation	internodes	Trigg SA, 2017 (28650476)	Two-hybrid
BSH
STOP1	SENSITIVE TO PROTON RHIZOTOXICITY 1	stress response	dry seeds	Efroni I, 2013 (23449474)	Two-hybrid
AT1G51120	AP2/ERF and B3 domain-containing transcription factor At1g51120	stress response	seeds, pollen, flower (early)	Efroni I, 2013 (23449474)	Two-hybrid
TCP8	TCP DOMAIN PROTEIN 8	development/differentiation	seeds, SAM, dry seeds	Efroni I, 2013 (23449474)	Two-hybrid
TCP20	TCP DOMAIN PROTEIN 20	development/differentiation	leaves, SAM, seeds, flowers, internodes	Efroni I, 2013 (23449474)	Two-hybrid
NAC066	NAC DOMAIN CONTAINING PROTEIN 66	development/differentiation	internodes	Trigg SA, 2017 (28650476)	Two-hybrid
KNAT3	KNOTTED1-LIKE HOMEOBOX GENE 3	development/differentiation	leaves, flowers	Efroni I, 2013 (23449474)	Two-hybrid
TCP5	TCP DOMAIN PROTEIN 5	development/differentiation	leaves, seeds, SAM	Efroni I, 2013 (23449474)	Two-hybrid
SWI3A
BHL149 (AIF4)	BASIC HELIX LOOP HELIX PROTEIN 149	?	flowers , dry seeds	Trigg SA, 2017 (28650476)	Two-hybrid
AT1G51120	AP2/ERF and B3 domain-containing transcription factor At1g51120	stress response	seeds, pollen, flower (early)	Efroni I, 2013 (23449474)	Two-hybrid
TCP3	TCP DOMAIN PROTEIN 3	development/differentiation	leaves	Efroni I, 2013 (23449474)	Two-hybrid
TCP8	TCP DOMAIN PROTEIN 8	development/differentiation	seeds, SAM, dry seeds	Efroni I, 2013 (23449474)	Two-hybrid
TCP15	TCP DOMAIN PROTEIN 15	hormone signaling, development/differentiation, cell cycle/growth	carpels, SAM, seeds (globular)	Trigg SA, 2017 (28650476)	Two-hybrid
ETT	ETTIN	hormone siganling, development/differentiation	SAM, flowers	Efroni I, 2013 (23449474)	Two-hybrid
GT3B	Trihelix transcription factor GT-3b	?	seeds, flowers, leaves	Efroni I, 2013 (23449474)	Two-hybrid
ENAP1	EIN2 NUCLEAR ASSOCIATED PROTEIN 1	hormone signaling	pollen	Trigg SA, 2017 (28650476)	Two-hybrid
TCP20	TCP DOMAIN PROTEIN 20	development/differentiation	leaves, SAM, seeds, flowers, internodes	Efroni I, 2013 (23449474)	Two-hybrid
TCP16	TCP DOMAIN PROTEIN 16	development/differentiation	seeds	Trigg SA, 2017 (28650476)	Two-hybrid
TCP14	TCP DOMAIN PROTEIN 14	development/differentiation, hormone signaling, stress response	leaves, intenodes, hypocotyl, sam, seeds (globular), imbibed seeds	Trigg SA, 2017 (28650476)	Two-hybrid
AGL18	AGAMOUS-LIKE 18	development/differentiation	pollen	Trigg SA, 2017 (28650476)	Two-hybrid
ERF067 (CRF6)	ETHYLENE RESPONSIVE TRANSCRIPTION FACTOR 67	hormone signaling, development/differentiation	leaves (sensecing), flowers	Efroni I, 2013 (23449474)	Two-hybrid
NGA4	NGATHA4	development/differentiation	seeds (early heart)	Efroni I, 2013 (23449474)	Two-hybrid
COL11 (BBX9)	CONSTANS-LIKE 11, B-BOX DOMAIN PROTEIN 9	?	stamens, pollen	Trigg SA, 2017 (28650476)	Two-hybrid
TZF6 (PEI1)	ZINC FINGER CCCH DOMAIN-CONTAINING PROTEIN 54	development/differentiation	seeds	Efroni I, 2013 (23449474)	Two-hybrid
TCP21	TCP DOMAIN PROTEIN 21	circadian rythm	leaves	Trigg SA, 2017 (28650476)	Two-hybrid
TCP7	TCP DOMAIN PROTEIN 7	development/differentiation, circadian rythm	leaves, SAM, hypocotyl, internodes	Trigg SA, 2017 (28650476)	Two-hybrid
KNAT3	KNOTTED1-LIKE HOMEOBOX GENE 3	development/differentiation	leaves, flowers	Trigg SA, 2017 (28650476)	Two-hybrid
TT2	TRANSCRIPTION FACTOR TT2	metabolic contron	seeds (globular)	Trigg SA, 2017 (28650476)	Two-hybrid
AGL73	AGAMOUS-LIKE 73	development/differentiation	pollen	Efroni I, 2013 (23449474)	Two-hybrid
TRB2	TELOMERE REPEAT-BINDING FACTOR 2	?	pollen, leaves, seeds, flowers, internodes	Trigg SA, 2017 (28650476)	Two-hybrid
GTE11 (BET10)	GLOBAL TRANSCRIPTION FACTOR GROUP E 11	hormone signaling	dry seeds	Efroni I, 2013 (23449474)	Two-hybrid
SWI3B
BHLH89	BASIC HELIX LOOP HELIX PROTEIN 89	development/differentiation	flowers (early stage)	Efroni I, 2013 (23449474)	Two-hybrid
bZIP52	BASIC LEUCINE ZIPPER 52	?	pollen, stamens	Efroni I, 2013 (23449474)	Two-hybrid
MYB60	MYB DOMAIN PROTEIN 60	stress response	seeds	Efroni I, 2013 (23449474)	Two-hybrid
SCL1	SCARECROW-LIKE PROTEIN 1	?	leaves, flowers, seeds, dry seeds, SAM, root	Efroni I, 2013 (23449474)	Two-hybrid
BHLH94	BASIC HELIX LOOP HELIX PROTEIN 94	?	SAM, flowers, carpels	Efroni I, 2013 (23449474)	Two-hybrid
IDD16	INDETERMINATE(ID)-DOMAIN 16	development/differentiation	stamens, internodes	Efroni I, 2013 (23449474)	Two-hybrid
RLT1	RINGLET 1	development/differentiation	seeds, leaves, SAM, flower, root	Efroni I, 2013 (23449474)	Two-hybrid
BHLH6 (MYC2)	BASIC HELIX LOOP HELIX PROTEIN 6	hormone signaling	root, SAM, carpels	Efroni I, 2013 (23449474)	Two-hybrid
BHLH80 (FBH1)	BASIC HELIX LOOP HELIX PROTEIN 80 (FLOWERING BHLH 1)	circadian rythm	dry seeds, leaves	Efroni I, 2013 (23449474)	Two-hybrid
RAP2.1	RELATED TO AP2 1	stress response	sey seeds	Efroni I, 2013 (23449474)	Two-hybrid
AGL74	AGAMOUS-LIKE 74	development/differentiation	seeds, leaves, pollen	Efroni I, 2013 (23449474)	Two-hybrid
AT1G50680	AP2/ERF and B3 domain-containing transcription factor At1g50680	stress response	seeds, pollen, flower (early)	Efroni I, 2013 (23449474)	Two-hybrid
BHLH122	BASIC HELIX LOOP HELIX PROTEIN 122	development/differentiation	leaves (senescing), seeds	Efroni I, 2013 (23449474)	Two-hybrid
TCP3	TCP DOMAIN PROTEIN 3	development/differentiation	leaves	Efroni I, 2013 (23449474)	Two-hybrid
NFYA5	NUCLEAR TRANSCRIPTION FACTOR SUBUNIT A-5	phototransduction	seeds, leaves	Efroni I, 2013 (23449474)	Two-hybrid
BBX26	B-BOX DOMAIN PROTEIN 26	?	stamens	Efroni I, 2013 (23449474)	Two-hybrid
BHLH157 (LHL3)	BASIC HELIX LOOP HELIX PROTEIN 157	development/differentiation	root, hypocotyl, internodes	Trigg SA, 2017 (28650476)	Two-hybrid
BHLH96	BASIC HELIX LOOP HELIX PROTEIN 96	?	flowers, carpels, leaves, root, dry seeds	Efroni I, 2013 (23449474)	Two-hybrid
MYB122	MYB DOMAIN PROTEIN 122	metabolic control	root, seeds, leaves	Efroni I, 2013 (23449474)	Two-hybrid
NAC032	NAC DOMAIN CONTAINING PROTEIN 32	senescence, metabolic control, hormone signaling	seeds	Efroni I, 2013 (23449474)	Two-hybrid
ZHD3 (HB21)	ZINC FINGER HOMEODOMAIN PROTEIN 3	?	SAM, flowers, seeds	Trigg SA, 2017 (28650476)	Two-hybrid
bZIP2	BASIC LEUCINE ZIPPER 2	metabolic control	SAM, internodes, root, hypocotyl	Efroni I, 2013 (23449474)	Two-hybrid
ERF056	ETHYLENE RESPONSIVE TRANSCRIPTION FACTOR 56	?	leaves, flowers, hypocotyl	Efroni I, 2013 (23449474)	Two-hybrid
BHLH19	BASIC HELIX LOOP HELIX PROTEIN 19	?	seeds, root, leaves, pollen	Efroni I, 2013 (23449474)	Two-hybrid
BHLH20 (NAI1)	BASIC HELIX LOOP HELIX PROTEIN 20	cycle/cell growth, stress response	imbibed seeds, hypocotyl, root	Efroni I, 2013 (23449474)	Two-hybrid
BLH4	BEL1-LIKE HOMEODOMAIN PROTEIN 4	development/differentiation	seeds, leaves, flowers	Trigg SA, 2017 (28650476)	Two-hybrid
WRKY60	PROBABLE WRKY TRANSCRIPTION FACTOR 60	stress response, hormone signaling	leaves (senescing), flowers, seeds (globular)	Trigg SA, 2017 (28650476)	Two-hybrid
GPL1	GLABROUS1 ENHANCER BINDING PROTEIN-LIKE 1	hormone signaling, stress response	SAM, seeds, leaves (senescing)	Trigg SA, 2017 (28650476)	Two-hybrid
TCP10	TCP DOMAIN PROTEIN 10	development/differentiation	leaves, SAM, flowers	Trigg SA, 2017 (28650476)	Two-hybrid
ETT	ETTIN	hormone siganling, development/differentiation	SAM, flowers	Efroni I, 2013 (23449474)	Two-hybrid
ERF38	ETHYLENE RESPONSIVE TRANSCRIPTION FACTOR 38	development/differentiation, hormone signaling	internodes, seeds (globular, heart)	Efroni I, 2013 (23449474)	Two-hybrid
WRKY44 (TTG2)	WRKY TRANSCRIPTION FACTOR 44	development/differentiation	seeds	Efroni I, 2013 (23449474)	Two-hybrid
BHLH130 (FBH4)	BASIC HELIX LOOP HELIX PROTEIN 130	development/differentiation	seeds	Efroni I, 2013 (23449474)	Two-hybrid
TCP13 (PTF1)	TCP DOMAIN PROTEIN 13, PLASTID TRANSCRIPTION FACTOR 1	development/differentiation	flowers, leaves	Trigg SA, 2017 (28650476)	Two-hybrid
MYB26	MYB DOMAIN PROTEIN 26	development/differentiation, metabolic control	flower, pollen	Efroni I, 2013 (23449474)	Two-hybrid
TCP4	TCP DOMAIN PROTEIN 4	development/differentiation	leaves, flowers	Trigg SA, 2017 (28650476)	Two-hybrid
TCP18 (BRC1)	TCP DOMAIN PROTEIN 18	development/differentiation, hormone signalig	seeds, flowers	Trigg SA, 2017 (28650476)	Two-hybrid
BBX32	B-BOX DOMAIN PROTEIN 32	development/differentiation	flowers, leaves	Trigg SA, 2017 (28650476)	Two-hybrid
AST1	ARABIDOPSIS SIP1 CLADE TRIHELIX1	stress response	carpels, flowers, root, leaves, seeds, imbibed seeds	Efroni I, 2013 (23449474)	Two-hybrid
TCP20	TCP DOMAIN PROTEIN 20	development/differentiation	leaves, SAM, seeds, flowers, internodes	Efroni I, 2013 (23449474)	Two-hybrid
MYB35 (TDF1)	MYB DOMAIN PROTEIN 35	development/differentiation	flower (early)	Efroni I, 2013 (23449474)	Two-hybrid
TCP16	TCP DOMAIN PROTEIN 16	development/differentiation	seeds	Efroni I, 2013 (23449474)	Two-hybrid
TCP14	TCP DOMAIN PROTEIN 14	development/differentiation, hormone signaling, stress response	leaves, intenodes, hypocotyl, sam, seeds (globular), imbibed seeds	Trigg SA, 2017 (28650476)	Two-hybrid
SCL7	SCARECROW-LIKE PROTEIN 7	development/differentiation, stress response	seeds, dry seeds	Efroni I, 2013 (23449474)	Two-hybrid
LBD29 (ASL16)	LOB DOMAIN-CONTAINING PROTEIN 29	development/differentiation	seeds, root	Efroni I, 2013 (23449474)	Two-hybrid
ERF067 (CRF6)	ETHYLENE RESPONSIVE TRANSCRIPTION FACTOR 67	hormone signaling, development/differentiation	leaves (sensecing), flowers	Efroni I, 2013 (23449474)	Two-hybrid
BHLH67	BASIC HELIX LOOP HELIX PROTEIN 67	stress response	seeds (globular)	Efroni I, 2013 (23449474)	Two-hybrid
GEBP	GLABROUS1 enhancer-binding protein	development/differentiation, hormone signaling, stress response	defense response to oomycetes, cytokinin response	Trigg SA, 2017 (28650476)	Two-hybrid
BHLH59 (UNE12)	BASIC HELIX LOOP HELIX PROTEIN 59 (UNFERTILIZED EMBRYO SAC 12)	development/differentiation	SAM, flowers, leaves, dry seeds, internodes	Efroni I, 2013 (23449474)	Two-hybrid
KNAT1	KNOTTED-LIKE FROM ARABIDOPSIS THALIANA	development/differentiation	internodes, hypocotyl	Trigg SA, 2017 (28650476)	Two-hybrid
BHLH42 (TT8)	BASIC HELIX LOOP HELIX PROTEIN 42	metabolic control	seeds (early heart)	Efroni I, 2013 (23449474)	Two-hybrid
COL11 (BBX9)	CONSTANS-LIKE 11, B-BOX DOMAIN PROTEIN 9	?	stamens, pollen	Efroni I, 2013 (23449474)	Two-hybrid
MYB39	MYB DOMAIN PROTEIN 39	?	hypocotyl	Efroni I, 2013 (23449474)	Two-hybrid
WRKY53	PROBABLE WRKY TRANSCRIPTION FACTOR 53	senescence, stress response	leaves (senescing)	Efroni I, 2013 (23449474)	Two-hybrid
MYB41	MYB DOMAIN PROTEIN 41	stress response, metabolic control	seeds, pollen	Efroni I, 2013 (23449474)	Two-hybrid
BZIP19	BASIC LEUCINE ZIPPER 19	stress response	leaves, seeds, SAM, flowers, internodes, hypocotyl	Efroni I, 2013 (23449474)	Two-hybrid
SCL15	SCARECROW-LIKE PROTEIN 15	development/differentiation	seeds (early heart), flowers, leaves	Efroni I, 2013 (23449474)	Two-hybrid
HB40	HOMEOBOX PROTEIN 40	hormone signaling	carpels, root	Efroni I, 2013 (23449474)	Two-hybrid
FRS9	FAR1-RELATED SEQUENCE 9	development/differentiation	SAM, seeds	Trigg SA, 2017 (28650476)	Two-hybrid
FRS5	FAR1-RELATED SEQUENCE 5	development/differentiation	SAM, seeds	Trigg SA, 2017 (28650476)	Two-hybrid
HSFA3	HEAT SHOCK TRANSCRIPTION FACTOR A3	stress response	leaves, seeds, root, SAM, flowers, carpels	Efroni I, 2013 (23449474)	Two-hybrid
PHL5	Myb family transcription factor PHL5	?	root	Efroni I, 2013 (23449474)	Two-hybrid
TGA4 (BZIP57)	TGACG MOTIF-BINDING FACTOR 4	stress response, hormone signaling	leaves, dry seeds, SAM	Efroni I, 2013 (23449474)	Two-hybrid
MYB92 (MYB64)	MYB DOMAIN PROTEIN 92	metabolic control	root, seeds	Efroni I, 2013 (23449474)	Two-hybrid
CO	CONSTANS	circadiam rythm, development/differentiation	SAM, flowers, leaves, carpels, hypocotyl	Efroni I, 2013 (23449474)	Two-hybrid
KNAT3	KNOTTED1-LIKE HOMEOBOX GENE 3	development/differentiation	leaves, flowers	Efroni I, 2013 (23449474), Trigg SA, 2017 (28650476)	Two-hybrid
PHL1	PHR1-LIKE 1	stress response	flowers, seeds, root	Efroni I, 2013 (23449474)	Two-hybrid
BHLH86 (RSL1)	BASIC HELIX LOOP HELIX PROTEIN 86	hormone signaling, development/differentiation	root	Efroni I, 2013 (23449474)	Two-hybrid
HSFA6A	HEAT SHOCK TRANSCRIPTION FACTOR A6A	stress response	seeds, seeds, pollen	Efroni I, 2013 (23449474)	Two-hybrid
BHLH82 (LRL3)	BASIC HELIX LOOP HELIX PROTEIN 82	development/differentiation	root, pollen	Efroni I, 2013 (23449474)	Two-hybrid
ENY	ENHYDROUS	phototransduction, hormone signaling, development/differentiation	seeds, dry seeds	Trigg SA, 2017 (28650476)	Two-hybrid
HEC1	HECATE 1	development/differentiation	imbibed seeds, carpels	Efroni I, 2013 (23449474)	Two-hybrid
AT4G00130	DNA-BINDING STOREKEEPER PROTEIN-RELATED TRANSCRIPTIONAL REGULATOR	?	root, seeds	McWhite CD, 2020 (32191846)	Co-fractionation
AT4G01260	DNA-BINDING STOREKEEPER PROTEIN-RELATED TRANSCRIPTIONAL REGULATOR	?	seeds, root	McWhite CD, 2020 (32191846)	Co-fractionation
GTE11 (BET10)	GLOBAL TRANSCRIPTION FACTOR GROUP E 11	hormone signaling	dry seeds	Efroni I, 2013 (23449474)	Two-hybrid
SWI3C
BHLH7	BASIC HELIX LOOP HELIX PROTEIN 7	?	SAM, flowers, seeds, internodes, carpels, dry seeds, leaves (senescing)	Efroni I, 2013 (23449474)	Two-hybrid
ERF10	ETHYLENE RESPONSIVE TRANSCRIPTION FACTOR 10	hormone signaling	seeds, flowers, leaves	Efroni I, 2013 (23449474)	Two-hybrid
ERF094 (ORA 59)	ETHYLENE RESPONSIVE TRANSCRIPTION FACTOR 94 (OCTADECANOID-RESPONSIVE ARABIDOPSIS AP2/ERF 59)	hormone signaling, stress response	leaves, hypocotyl, root	Efroni I, 2013 (23449474)	Two-hybrid
BHLH89	BASIC HELIX LOOP HELIX PROTEIN 89	development/differentiation	flowers (early stage)	Efroni I, 2013 (23449474)	Two-hybrid
bZIP52	BASIC LEUCINE ZIPPER 52	?	pollen, stamens	Efroni I, 2013 (23449474)	Two-hybrid
LBD1 (ASL8)	LOB DOMAIN-CONTAINING PROTEIN 1	?	leaves, internodes	Efroni I, 2013 (23449474)	Two-hybrid
MYB60	MYB DOMAIN PROTEIN 60	stress response	seeds	Efroni I, 2013 (23449474)	Two-hybrid
BHLH8 (PIF3)	BASIC HELIX LOOP HELIX PROTEIN 8 (PHYTOCHROME INTERACTING FACTOR 3)	hormone signaling, phototransduction	leaves (senescing), seeds, SAM	Efroni I, 2013 (23449474)	Two-hybrid
WRKY61	PROBABLE WRKY TRANSCRIPTION FACTOR 61	?	leaves (senescing)	Efroni I, 2013 (23449474)	Two-hybrid
SCL1	SCARECROW-LIKE PROTEIN 1	?	leaves, flowers, seeds, dry seeds, SAM, root	Efroni I, 2013 (23449474)	Two-hybrid
TGA3 (BZIP22)	TGA1A-RELATED GENE 3	hormone signaling, stress response	leaves, flowers	Efroni I, 2013 (23449474)	Two-hybrid
BHLH94	BASIC HELIX LOOP HELIX PROTEIN 94	?	SAM, flowers, carpels	Efroni I, 2013 (23449474)	Two-hybrid
IDD16	INDETERMINATE(ID)-DOMAIN 16	development/differentiation	stamens, internodes	Efroni I, 2013 (23449474)	Two-hybrid
BHLH54 (RSL4)	BASIC HELIX LOOP HELIX PROTEIN 54	development/differentiation	pollen, seeds, SAM, root	Efroni I, 2013 (23449474)	Two-hybrid
RLT1	RINGLET 1	development/differentiation	seeds, leaves, SAM, flower, root	Efroni I, 2013 (23449474)	Two-hybrid
AGL92	AGAMOUS-LIKE 92	development/differentiation	leaves, seeds, pollen	Efroni I, 2013 (23449474)	Two-hybrid
BHLH80 (FBH1)	BASIC HELIX LOOP HELIX PROTEIN 80 (FLOWERING BHLH 1)	circadian rythm	dry seeds, leaves	Efroni I, 2013 (23449474)	Two-hybrid
RAP2.1	RELATED TO AP2 1	stress response	sey seeds	Efroni I, 2013 (23449474)	Two-hybrid
ABF1	ABSCISIC ACID RESPONSIVE ELEMENT-BINDING FACTOR 1	hormone signaling	leaves (senescing)	Efroni I, 2013 (23449474)	Two-hybrid
BHLH95 (RGE1)	BASIC HELIX LOOP HELIX PROTEIN 95	development/differentiation	seeds	Efroni I, 2013 (23449474)	Two-hybrid
SCL3	SCARECROW-LIKE PROTEIN 3	hormone signalig, development/differentiation	seeds, dry seeds, flowers, SAM	Efroni I, 2013 (23449474)	Two-hybrid
AT1G50680	AP2/ERF and B3 domain-containing transcription factor At1g50680	stress response	seeds, pollen, flower (early)	Efroni I, 2013 (23449474)	Two-hybrid
AT1G51120	AP2/ERF and B3 domain-containing transcription factor At1g51120	stress response	seeds, pollen, flower (early)	Efroni I, 2013 (23449474)	Two-hybrid
BHLH122	BASIC HELIX LOOP HELIX PROTEIN 122	development/differentiation	leaves (senescing), seeds	Efroni I, 2013 (23449474)	Two-hybrid
TCP3	TCP DOMAIN PROTEIN 3	development/differentiation	leaves	Efroni I, 2013 (23449474)	Two-hybrid
NFYA5	NUCLEAR TRANSCRIPTION FACTOR SUBUNIT A-5	phototransduction	seeds, leaves	Efroni I, 2013 (23449474)	Two-hybrid
TCP8	TCP DOMAIN PROTEIN 8	development/differentiation	seeds, SAM, dry seeds	Efroni I, 2013 (23449474)	Two-hybrid
bZIP4	BASIC LEUCINE ZIPPER 4	development/differentiation	pollen, leaves, seeds	Efroni I, 2013 (23449474)	Two-hybrid
BBX26	B-BOX DOMAIN PROTEIN 26	?	stamens	Efroni I, 2013 (23449474)	Two-hybrid
BHLH112	BASIC HELIX LOOP HELIX PROTEIN 112	stress response	leaves, hypocotyl, internodes, seeds, root	Efroni I, 2013 (23449474)	Two-hybrid
LBD40	LOB DOMAIN-CONTAINING PROTEIN 40	hormone signaling	seeds	Efroni I, 2013 (23449474)	Two-hybrid
TCP1	TCP DOMAIN PROTEIN 1	development/differentiation	pedicels, petioles	Efroni I, 2013 (23449474)	Two-hybrid
ARR11	RESPONSE REGULATOR 11	hormone signaling	root, leaves	Efroni I, 2013 (23449474)	Two-hybrid
BHLH49	BASIC HELIX LOOP HELIX PROTEIN 49	development/differentiation	seeds, SAM	Efroni I, 2013 (23449474)	Two-hybrid
TCP22	TCP DOMAIN PROTEIN 22	development/differentiation	leaves, internodes, hypocotyl	Efroni I, 2013 (23449474)	Two-hybrid
BHLH96	BASIC HELIX LOOP HELIX PROTEIN 96	?	flowers, carpels, leaves, root, dry seeds	Efroni I, 2013 (23449474)	Two-hybrid
MYB122	MYB DOMAIN PROTEIN 122	metabolic control	root, seeds, leaves	Efroni I, 2013 (23449474)	Two-hybrid
TGA7	TGACG SEQUENCE-SPECIFIC BINDING PROTEIN 7	hormone signaling	leaves (senescing)	Efroni I, 2013 (23449474)	Two-hybrid
ERF084	ETHYLENE RESPONSIVE TRANSCRIPTION FACTOR 84	hormone signaling	pollen, SAM, leaves	Efroni I, 2013 (23449474)	Two-hybrid
SGR5	SHOOT GRAVITROPISM 5	development/differentiation	stamens, SAM	Efroni I, 2013 (23449474)	Two-hybrid
HB21	HOMEOBOX PROTEIN 21	?	stamens, seeds, SAM	Efroni I, 2013 (23449474)	Two-hybrid
ERF053	ETHYLENE RESPONSIVE TRANSCRIPTION FACTOR 53	stress response	seeds, flowers	Efroni I, 2013 (23449474)	Two-hybrid
BZIP30	BASIC LEUCINE ZIPPER 30	development/differentiation	leaves, seeds, dry seeds, flowers, carpels, SAM	Efroni I, 2013 (23449474)	Two-hybrid
ERF056	ETHYLENE RESPONSIVE TRANSCRIPTION FACTOR 56	?	leaves, flowers, hypocotyl	Efroni I, 2013 (23449474)	Two-hybrid
BHLH19	BASIC HELIX LOOP HELIX PROTEIN 19	?	seeds, root, leaves, pollen	Efroni I, 2013 (23449474)	Two-hybrid
BHLH20 (NAI1)	BASIC HELIX LOOP HELIX PROTEIN 20	cycle/cell growth, stress response	imbibed seeds, hypocotyl, root	Efroni I, 2013 (23449474)	Two-hybrid
LBD10	LOB DOMAIN-CONTAINING PROTEIN 10	development/differentiation	pollen	Efroni I, 2013 (23449474)	Two-hybrid
AT2G26940	C2H2-type zinc finger family protein	?	seeds, leaves, root, SAM	Efroni I, 2013 (23449474)	Two-hybrid
HSI2 (VAL1)	HIGH-LEVEL EXPRESSION OF SUGAR-INDUCIBLE GENE 2	development/differentiation	seeds	Efroni I, 2013 (23449474)	Two-hybrid
BHLH10	BASIC HELIX LOOP HELIX PROTEIN 10	development/differentiation	flowers	Efroni I, 2013 (23449474)	Two-hybrid
POSF21	Probable transcription factor PosF21	?	seeds, SAM, dlowers, internodes	Efroni I, 2013 (23449474)	Two-hybrid
MYB101	MYB DOMAIN PROTEIN 101	hormone signaling, development/differentiation	pollen	Efroni I, 2013 (23449474)	Two-hybrid
ETT	ETTIN	hormone siganling, development/differentiation	SAM, flowers	Efroni I, 2013 (23449474)	Two-hybrid
E2FA	E2F TRANSCRIPTION FACTOR 3	cell cycle/cell growth	SAM, slowers, carpels	Efroni I, 2013 (23449474)	Two-hybrid
NFYB8	NUCLEAR FACTOR Y SUBUNIT B8	?	root, seeds, leaves	Efroni I, 2013 (23449474)	Two-hybrid
GT3B	Trihelix transcription factor GT-3b	?	seeds, flowers, leaves	Efroni I, 2013 (23449474)	Two-hybrid
CZF1	Zinc finger CCCH domain-containing protein 29	stress response	dry seeds	Efroni I, 2013 (23449474)	Two-hybrid
BHLH130 (FBH4)	BASIC HELIX LOOP HELIX PROTEIN 130	development/differentiation	seeds	Efroni I, 2013 (23449474)	Two-hybrid
MYB12	MYB DOMAIN PROTEIN 12	metabolic control, stress response	flowers, SAM	Efroni I, 2013 (23449474)	Two-hybrid
TCP13 (PTF1)	TCP DOMAIN PROTEIN 13, PLASTID TRANSCRIPTION FACTOR 1	development/differentiation	flowers, leaves	Efroni I, 2013 (23449474)	Two-hybrid
COL2 (BBX3)	CONSTANS-LIKE 2	chloroplast organization, development/differentiation	leaves, internodes	Efroni I, 2013 (23449474)	Two-hybrid
BHLH62	BASIC HELIX LOOP HELIX PROTEIN 62	?	flowers, seeds, internodes	Efroni I, 2013 (23449474)	Two-hybrid
EDA31	EMBRYO SAC DEVELOPMENT ARREST 31	?	flowers, SAM	Efroni I, 2013 (23449474)	Two-hybrid
LBD22	LOB DOMAIN-CONTAINING PROTEIN 22	?	flowers	Efroni I, 2013 (23449474)	Two-hybrid
MYB26	MYB DOMAIN PROTEIN 26	development/differentiation, metabolic control	flower, pollen	Efroni I, 2013 (23449474)	Two-hybrid
RAP2.2	RELATED TO AP2 2	hormone signaling, stress response	imbibed seeds, SAM	Efroni I, 2013 (23449474)	Two-hybrid
TCP4	TCP DOMAIN PROTEIN 4	development/differentiation	leaves, flowers	Efroni I, 2013 (23449474)	Two-hybrid
BBX31 (MIP1A? MIP1B?)	B-BOX DOMAIN PROTEIN 31	development/differentiation, stress response, circadian rythm	flowers, pollen	Efroni I, 2013 (23449474)	Two-hybrid
MYB15	MYB DOMAIN PROTEIN 15	stress response	root	Efroni I, 2013 (23449474)	Two-hybrid
ABI3	ABA INSENSITIVE 3	hormone signaling, development/differentiation	seeds	Efroni I, 2013 (23449474)	Two-hybrid
AST1	ARABIDOPSIS SIP1 CLADE TRIHELIX1	stress response	carpels, flowers, root, leaves, seeds, imbibed seeds	Efroni I, 2013 (23449474)	Two-hybrid
TCP20	TCP DOMAIN PROTEIN 20	development/differentiation	leaves, SAM, seeds, flowers, internodes	Efroni I, 2013 (23449474)	Two-hybrid
MYB35 (TDF1)	MYB DOMAIN PROTEIN 35	development/differentiation	flower (early)	Efroni I, 2013 (23449474)	Two-hybrid
bZIP42	BASIC LEUCINE ZIPPER 42	?	nodes	Efroni I, 2013 (23449474)	Two-hybrid
TCP16	TCP DOMAIN PROTEIN 16	development/differentiation	seeds	Efroni I, 2013 (23449474)	Two-hybrid
LUX (PCL1)	LUX ARRHYTHMO, PHYTOCLOCK 1	circadian rhythm	dry seeds	Efroni I, 2013 (23449474)	Two-hybrid
LBD38	LOB DOMAIN-CONTAINING PROTEIN 38	?	leaves, root, hypocotyl	Efroni I, 2013 (23449474)	Two-hybrid
SCL7	SCARECROW-LIKE PROTEIN 7	development/differentiation, stress response	seeds, dry seeds	Efroni I, 2013 (23449474)	Two-hybrid
DREB2F (ERF051)	DEHYDRATION-RESPONSIVE ELEMENT-BINDING PROTEIN 2F	stress response	SAM, flowers, leaves, carpels	Efroni I, 2013 (23449474)	Two-hybrid
LBD29 (ASL16)	LOB DOMAIN-CONTAINING PROTEIN 29	development/differentiation	seeds, root	Efroni I, 2013 (23449474)	Two-hybrid
SCL22 (HAM2)	SCARECROW-LIKE PROTEIN 22	development/differentiation	SAM, seeds, flowers, leaves	Efroni I, 2013 (23449474)	Two-hybrid
ERF067 (CRF6)	ETHYLENE RESPONSIVE TRANSCRIPTION FACTOR 67	hormone signaling, development/differentiation	leaves (sensecing), flowers	Efroni I, 2013 (23449474)	Two-hybrid
ARF18	AUXIN RESPONSE FACTOR 18	hormone signaling	SAM, seeds, dry seeds, carpels, flowers	Efroni I, 2013 (23449474)	Two-hybrid
BHLH59 (UNE12)	BASIC HELIX LOOP HELIX PROTEIN 59 (UNFERTILIZED EMBRYO SAC 12)	development/differentiation	SAM, flowers, leaves, dry seeds, internodes	Efroni I, 2013 (23449474)	Two-hybrid
MYB74	MYB DOMAIN PROTEIN 74	stress response	flowers, root	Efroni I, 2013 (23449474)	Two-hybrid
BHLH42 (TT8)	BASIC HELIX LOOP HELIX PROTEIN 42	metabolic control	seeds (early heart)	Efroni I, 2013 (23449474)	Two-hybrid
COL11 (BBX9)	CONSTANS-LIKE 11, B-BOX DOMAIN PROTEIN 9	?	stamens, pollen	Efroni I, 2013 (23449474)	Two-hybrid
MYB39	MYB DOMAIN PROTEIN 39	?	hypocotyl	Efroni I, 2013 (23449474)	Two-hybrid
ARR10	RESPONSE REGULATOR 10	hormone signaling	SAM, root, leaves, seeds, flowers	Efroni I, 2013 (23449474)	Two-hybrid
BHLH85 (RSL2)	BASIC HELIX LOOP HELIX PROTEIN 85	hormone signaling, development/differentiation	root	Efroni I, 2013 (23449474)	Two-hybrid
BZIP19	BASIC LEUCINE ZIPPER 19	stress response	leaves, seeds, SAM, flowers, internodes, hypocotyl	Efroni I, 2013 (23449474)	Two-hybrid
SCL15	SCARECROW-LIKE PROTEIN 15	development/differentiation	seeds (early heart), flowers, leaves	Efroni I, 2013 (23449474)	Two-hybrid
BHLH24 (SPT)	BASIC HELIX LOOP HELIX PROTEIN 24 (SPATULA)	development/differentiation	seeds, imbibed seeds	Efroni I, 2013 (23449474)	Two-hybrid
bZIP7	BASIC LEUCINE ZIPPER 7	?	SAM, root, carpels	Efroni I, 2013 (23449474)	Two-hybrid
DPA	Transcription factor-like protein DPA	cell cycle/cell growth	SAM, flowers, root leaves, seeds, imbibed seeds	Efroni I, 2013 (23449474)	Two-hybrid
HSFA3	HEAT SHOCK TRANSCRIPTION FACTOR A3	stress response	leaves, seeds, root, SAM, flowers, carpels	Efroni I, 2013 (23449474)	Two-hybrid
PHL5	Myb family transcription factor PHL5	?	root	Efroni I, 2013 (23449474)	Two-hybrid
TGA5 (BZIP26)	TGACG MOTIF-BINDING FACTOR 5	hormone signaling, stress response	dry seeds	Efroni I, 2013 (23449474)	Two-hybrid
TGA4 (BZIP57)	TGACG MOTIF-BINDING FACTOR 4	stress response, hormone signaling	leaves, dry seeds, SAM	Efroni I, 2013 (23449474)	Two-hybrid
MYB92 (MYB64)	MYB DOMAIN PROTEIN 92	metabolic control	root, seeds	Efroni I, 2013 (23449474)	Two-hybrid
BHLH61	BASIC HELIX LOOP HELIX PROTEIN 61	?	leaves, carpels	Efroni I, 2013 (23449474)	Two-hybrid
SHN2	SHINE 2	stress response	leaves	Efroni I, 2013 (23449474)	Two-hybrid
MYB46	MYB DOMAIN PROTEIN 46	metabolic control	internodes	Efroni I, 2013 (23449474)	Two-hybrid
E2FD (DEL2)	E2F TRANSCRIPTION FACTOR-LIKE D	cell cycle/cell growth, development/differentiation	seeds (imbibed)	Efroni I, 2013 (23449474)	Two-hybrid
CO	CONSTANS	circadiam rythm, development/differentiation	SAM, flowers, leaves, carpels, hypocotyl	Efroni I, 2013 (23449474)	Two-hybrid
RGL3	RGA-LIKE PROTEIN 3	hormone signaling	seeds	Sarnowska EA, 2013 (23893173)	PCA, Affinity Capture-Western
TCP7	TCP DOMAIN PROTEIN 7	development/differentiation, circadian rythm	leaves, SAM, hypocotyl, internodes	Efroni I, 2013 (23449474)	Two-hybrid
KNAT3	KNOTTED1-LIKE HOMEOBOX GENE 3	development/differentiation	leaves, flowers	Efroni I, 2013 (23449474)	Two-hybrid
MYB86	MYB DOMAIN PROTEIN 86	development/differentiation	carpels, internodes, root	Efroni I, 2013 (23449474)	Two-hybrid
PHL1	PHR1-LIKE 1	stress response	flowers, seeds, root	Efroni I, 2013 (23449474)	Two-hybrid
LBD35 (ASL27)	LOB DOMAIN-CONTAINING PROTEIN 35	?	pollen, seeds	Efroni I, 2013 (23449474)	Two-hybrid
BHLH86 (RSL1)	BASIC HELIX LOOP HELIX PROTEIN 86	hormone signaling, development/differentiation	root	Efroni I, 2013 (23449474)	Two-hybrid
BHLH139	BASIC HELIX LOOP HELIX PROTEIN 139	?	root	Efroni I, 2013 (23449474)	Two-hybrid
HSFA6A	HEAT SHOCK TRANSCRIPTION FACTOR A6A	stress response	seeds, seeds, pollen	Efroni I, 2013 (23449474)	Two-hybrid
ERF5	ETHYLENE RESPONSIVE TRANSCRIPTION FACTOR 5	stress response	SAM, leaves, root, hypocotyl	Efroni I, 2013 (23449474)	Two-hybrid
TCP19	TCP DOMAIN PROTEIN 19	stress response	SAM, flowers, seeds, carpels	Efroni I, 2013 (23449474)	Two-hybrid
DREB1D (CBF4)	DEHYDRATION-RESPONSIVE ELEMENT-BINDING PROTEIN 1D	stress response	seeds, leaves, root	Efroni I, 2013 (23449474)	Two-hybrid
ERF025	ETHYLENE RESPONSIVE TRANSCRIPTION FACTOR 25	metabolic control, hormone signaling, stress response	root	Efroni I, 2013 (23449474)	Two-hybrid
COL5	CONSTANS-LIKE 5	development/differentiation	stamens, leaves, seeds	Efroni I, 2013 (23449474)	Two-hybrid
TOE2	TARGET OF EARLY ACTIVATION TAGGED (EAT) 1	development/differentiation	SAM, hypocotyl, imbibed seed	Efroni I, 2013 (23449474)	Two-hybrid
BZIP70	BASIC LEUCINE ZIPPER 70	?	seeds	Efroni I, 2013 (23449474)	Two-hybrid
TCP5	TCP DOMAIN PROTEIN 5	development/differentiation	leaves, seeds, SAM	Efroni I, 2013 (23449474)	Two-hybrid
MYB96	MYB DOMAIN PROTEIN 96	development/differentiation, stress response, hormone signaling, circadian rythm	carpels, leaves	Efroni I, 2013 (23449474)	Two-hybrid
BHLH79	BASIC HELIX LOOP HELIX PROTEIN 79	?	flowers, leaves, seeds, SAM, internodes, carpels	Efroni I, 2013 (23449474)	Two-hybrid
NFYC4	NUCLEAR FACTOR Y SUBUNIT C4	phototransduction, hormone signaling	leaves, flowers, seeds, SAM, pollen	Efroni I, 2013 (23449474)	Two-hybrid
MYB53	MYB DOMAIN PROTEIN 53	development/differentiation	SAM, root	Efroni I, 2013 (23449474)	Two-hybrid
HB53	HOMEOBOX PROTEIN 53	hormone signaling	root, SAM, seeds, leaves	Efroni I, 2013 (23449474)	Two-hybrid
HEC1	HECATE 1	development/differentiation	imbibed seeds, carpels	Efroni I, 2013 (23449474)	Two-hybrid
GTE11 (BET10)	GLOBAL TRANSCRIPTION FACTOR GROUP E 11	hormone signaling	dry seeds	Efroni I, 2013 (23449474)	Two-hybrid
SWI3D
GLK1	GOLDEN2-LIKE 1	metabolic control, stress response	leaves	Trigg SA, 2017 (28650476)	Two-hybrid
AT5G27810	?	?	seeds	Trigg SA, 2017 (28650476)	Two-hybrid
SWP73B
bZIP52	BASIC LEUCINE ZIPPER 52	?	pollen, stamens	Trigg SA, 2017 (28650476)	Two-hybrid
TCP10	TCP DOMAIN PROTEIN 10	development/differentiation	leaves, SAM, flowers	Trigg SA, 2017 (28650476)	Two-hybrid
BHLH10	BASIC HELIX LOOP HELIX PROTEIN 10	development/differentiation	flowers	Trigg SA, 2017 (28650476)	Two-hybrid
TCP13 (PTF1)	TCP DOMAIN PROTEIN 13, PLASTID TRANSCRIPTION FACTOR 1	development/differentiation	flowers, leaves	Trigg SA, 2017 (28650476)	Two-hybrid
TCP4	TCP DOMAIN PROTEIN 4	development/differentiation	leaves, flowers	Trigg SA, 2017 (28650476)	Two-hybrid
TCP14	TCP DOMAIN PROTEIN 14	development/differentiation, hormone signaling, stress response	leaves, intenodes, hypocotyl, sam, seeds (globular), imbibed seeds	Trigg SA, 2017 (28650476)	Two-hybrid
GT3A	Trihelix transcription factor GT-3a	?	seeds, dry seeds	Trigg SA, 2017 (28650476)	Two-hybrid
TCP5	TCP DOMAIN PROTEIN 5	development/differentiation	leaves, seeds, SAM	Trigg SA, 2017 (28650476)	Two-hybrid
SWI/SNF subunits of other palnts (maize, tomato)
interactor - protein symbol	interactor - protein description	general function of the protein	organism	publication - (pubmed ID)	method of detection
SWI3A
RIN	?	development	tomato	Zhao Z, 2019 (31623074)	Two-hybrid
SWI3B
RIN	?	development	tomato	Zhao Z, 2019 (31623074)	Two-hybrid
SWI3C
OCL1	OUTER CELL LAYER1	development	maize	Depège-Fargeix N, 2011 (20819789)	Two-hybrid
RIN	?	development	tomato	Zhao Z, 2019 (31623074)	Two-hybrid
reference	process studied in the publication
Depège-Fargeix N, 2011 (20819789)	maize development
Efroni I, 2013 (23449474)	response to cytokinin, leaf development, differentiation, SWI/SNF interactome versus TFs
Liu ZW, 2013 (27171427)	study of methylation pathway
Sarnowska EA, 2013 (23893173)	gibberellin response
Smaczniak C, 2012 (22238427)	flower development, MADS-domain protein interactome
Trigg SA, 2017 (28650476)	transcription factors interactome
Wang Z, 2018 (29769717)	regulation of miRNA production
Wu MF, 2012 (22323601)	patterning of the floral organs
Wu MF, 2015 (26460543)	response to auxin, flower development, differentiation
Zhang D, 2017 (27865928)	regulation of chlorophyll biosynthesis
Zhao M, 2015 (25822547)	control of inflorescence architecture
Zhao Z, 2019 (31623074)	tomato growth and development.

## Sheet: 9. plant cofactors - SWISNF int
Subtable 9. List of plant SWI/SNF complexes interactors (cofactors or potential transcription factors), processes in which the interactions are studied, function of the interactors
plant SWI/SNF subunits (Arabidopsis)
interactor - protein symbol	interactor - protein description	general function of the protein	presence of the protein (organ, tissue)	publication describing interaction with SWI/SNF (pubmed ID)	method of detection of interaction in the publication
CHR12
LFR	LEAF AND FLOWER RELATED	development/differentiation	carpels, seeds, flowers	McWhite CD, 2020 (32191846)	Co-fractionation
TAFII59	TRANSCRIPTION INITIATION FACTOR TFIID SUBUNIT 6	development/differentiation	flowers, leaves, seeds, carpels	McWhite CD, 2020 (32191846)	Co-fractionation
TAF6B	TRANSCRIPTION INITIATION FACTOR TFIID SUBUNIT 6b	?	leaves, root, carpels, seeds, internodes	McWhite CD, 2020 (32191846)	Co-fractionation
CHR23
LFR	LEAF AND FLOWER RELATED	development/differentiation	carpels, seeds, flowers	McWhite CD, 2020 (32191846)	Co-fractionation
TAFII59	TRANSCRIPTION INITIATION FACTOR TFIID SUBUNIT 6	development/differentiation	flowers, leaves, seeds, carpels	McWhite CD, 2020 (32191846)	Co-fractionation
TAF6B	TRANSCRIPTION INITIATION FACTOR TFIID SUBUNIT 6b	?	leaves, root, carpels, seeds, internodes	McWhite CD, 2020 (32191846)	Co-fractionation
BSH
LFR	LEAF AND FLOWER RELATED	development/differentiation	carpels, seeds, flowers	McWhite CD, 2020 (32191846)	Co-fractionation
TAF5	TBP-ASSOCIATED FACTOR 5	?	flowers, seeds, carpels	McWhite CD, 2020 (32191846)	Co-fractionation
TAFII59	TRANSCRIPTION INITIATION FACTOR TFIID SUBUNIT 6	development/differentiation	flowers, leaves, seeds, carpels	McWhite CD, 2020 (32191846)	Co-fractionation
TAF6B	TRANSCRIPTION INITIATION FACTOR TFIID SUBUNIT 6b	?	leaves, root, carpels, seeds, internodes	McWhite CD, 2020 (32191846)	Co-fractionation
SWI3A
ADA2A	HOMOLOG OF YEAST ADA2 2A	?	dry seeds	Trigg SA, 2017 (28650476)	Two-hybrid
LFR	LEAF AND FLOWER RELATED	development/differentiation	carpels, seeds, flowers	McWhite CD, 2020 (32191846)	Co-fractionation
TAF5	TBP-ASSOCIATED FACTOR 5	?	flowers, seeds, carpels	McWhite CD, 2020 (32191846)	Co-fractionation
TAFII59	TRANSCRIPTION INITIATION FACTOR TFIID SUBUNIT 6	development/differentiation	flowers, leaves, seeds, carpels	McWhite CD, 2020 (32191846)	Co-fractionation
TAF6B	TRANSCRIPTION INITIATION FACTOR TFIID SUBUNIT 6b	?	leaves, root, carpels, seeds, internodes	McWhite CD, 2020 (32191846)	Co-fractionation
TAFII21	TRANSCRIPTION INITIATION FACTOR TFIID SUBUNIT 9	?	flowers, seeds	McWhite CD, 2020 (32191846)	Co-fractionation
SWI3B
LFR	LEAF AND FLOWER RELATED	development/differentiation	carpels, seeds, flowers	McWhite CD, 2020 (32191846)	Co-fractionation
AT5G23180	MEDIATOR-ASSOCIATED-LIKE PROTEIN	?	seeds	McWhite CD, 2020 (32191846)	Co-fractionation
SFR6	SENSITIVE TO FREEZING 6	hormone signaling, development/differentiation, circadian rythm, stress response	flowers, roots, internodes	McWhite CD, 2020 (32191846)	Co-fractionation
SWP	STRUWWELPETER	development/differentiation	carpels, root, seeds, leaves	McWhite CD, 2020 (32191846)	Co-fractionation
TAFII59	TRANSCRIPTION INITIATION FACTOR TFIID SUBUNIT 6	development/differentiation	flowers, leaves, seeds, carpels	McWhite CD, 2020 (32191846)	Co-fractionation
TAF6B	TRANSCRIPTION INITIATION FACTOR TFIID SUBUNIT 6b	?	leaves, root, carpels, seeds, internodes	McWhite CD, 2020 (32191846)	Co-fractionation
TAFII21	TRANSCRIPTION INITIATION FACTOR TFIID SUBUNIT 9	?	flowers, seeds	McWhite CD, 2020 (32191846)	Co-fractionation
SWI3C
BBX30	B-BOX DOMAIN PROTEIN 30	development/differentiation	leaves, flowers, internodes	Efroni I, 2013 (23449474)	Two-hybrid
LFR	LEAF AND FLOWER RELATED	development/differentiation	carpels, seeds, flowers	McWhite CD, 2020 (32191846)	Co-fractionation
RGA1	REPRESSOR OF GA1-3 1	hormone signaling	internodes, SAM, leaves, carpels, imbibed seeds	Sarnowska EA, 2013 (23893173)	Affinity Capture-Western
RGL2	RGA-LIKE 2	hormone signaling, development/differentiation, stress response	flowers, seeds, imbibed seeds	Sarnowska EA, 2013 (23893173)	PCA, Affinity Capture-Western
TAFII59	TRANSCRIPTION INITIATION FACTOR TFIID SUBUNIT 6	development/differentiation	flowers, leaves, seeds, carpels	McWhite CD, 2020 (32191846)	Co-fractionation
TAF6B	TRANSCRIPTION INITIATION FACTOR TFIID SUBUNIT 6b	?	leaves, root, carpels, seeds, internodes	McWhite CD, 2020 (32191846)	Co-fractionation
SWI3D
LFR	LEAF AND FLOWER RELATED	development/differentiation	carpels, seeds, flowers	McWhite CD, 2020 (32191846)	Co-fractionation
SWC4	SWR1-COMPLEX PROTEIN 4	DNA damage repair	leaves, flowers, seeds	Trigg SA, 2017 (28650476)	Two-hybrid
TAFII59	TRANSCRIPTION INITIATION FACTOR TFIID SUBUNIT 6	development/differentiation	flowers, leaves, seeds, carpels	McWhite CD, 2020 (32191846)	Co-fractionation
TAF6B	TRANSCRIPTION INITIATION FACTOR TFIID SUBUNIT 6b	?	leaves, root, carpels, seeds, internodes	McWhite CD, 2020 (32191846)	Co-fractionation
SWP73A
LFR	LEAF AND FLOWER RELATED	development/differentiation	carpels, seeds, flowers	McWhite CD, 2020 (32191846)	Co-fractionation
TAFII59	TRANSCRIPTION INITIATION FACTOR TFIID SUBUNIT 6	development/differentiation	flowers, leaves, seeds, carpels	McWhite CD, 2020 (32191846)	Co-fractionation
TAF6B	TRANSCRIPTION INITIATION FACTOR TFIID SUBUNIT 6b	?	leaves, root, carpels, seeds, internodes	McWhite CD, 2020 (32191846)	Co-fractionation
TAFII21	TRANSCRIPTION INITIATION FACTOR TFIID SUBUNIT 9	?	flowers, seeds	McWhite CD, 2020 (32191846)	Co-fractionation
SWP73B
LFR	LEAF AND FLOWER RELATED	development/differentiation	carpels, seeds, flowers	McWhite CD, 2020 (32191846)	Co-fractionation
TAFII59	TRANSCRIPTION INITIATION FACTOR TFIID SUBUNIT 6	development/differentiation	flowers, leaves, seeds, carpels	McWhite CD, 2020 (32191846)	Co-fractionation
TAF6B	TRANSCRIPTION INITIATION FACTOR TFIID SUBUNIT 6b	?	leaves, root, carpels, seeds, internodes	McWhite CD, 2020 (32191846)	Co-fractionation
TAFII21	TRANSCRIPTION INITIATION FACTOR TFIID SUBUNIT 9	?	flowers, seeds	McWhite CD, 2020 (32191846)	Co-fractionation
SWI/SNF subunits of other palnts
lack of data
reference	process studied in the publication
Efroni I, 2013 (23449474)	response to cytokinin, leaf development, differentiation, SWI/SNF interactome versus TFs
McWhite CD, 2020 (32191846)	plant protein complex map
Sarnowska EA, 2013 (23893173)	gibberellin response
Trigg SA, 2017 (28650476)	interactome of transcription factors

## Sheet: 10. grouped plant cofactors - S
Subtable 10. Grouped processes in which plant SWI/SNF complexes interactors (cofactors or potential transcription factors) are involved
SWI/SNF complexes interactor- protein symbol	SWI/SNF complexes interactor - protein description	process studied in a publication	publication - link	function of the protein
development/ differentiation - Arabidopsis
BBX30	B-BOX DOMAIN PROTEIN 30	response to cytokinin, leaf development, differentiation, SWI/SNF interactome versus TFs	Efroni I, 2013 (23449474)	development/differentiation
LFR	LEAF AND FLOWER RELATED	plant protein complex map	McWhite CD, 2020 (32191846)	development/differentiation
RGL2	RGA-LIKE 2	gibberellin response	Sarnowska EA, 2013 (23893173)	hormone signaling, development/differentiation, stress response
SFR6	SENSITIVE TO FREEZING 6	plant protein complex map	McWhite CD, 2020 (32191846)	hormone signaling, development/differentiation, circadian rythm, stress response
SWP	STRUWWELPETER	plant protein complex map	McWhite CD, 2020 (32191846)	development/differentiation
TAFII59	TRANSCRIPTION INITIATION FACTOR TFIID SUBUNIT 6	plant protein complex map	McWhite CD, 2020 (32191846)	development/differentiation
hormone signaling - Arabidopsis
BBX30	B-BOX DOMAIN PROTEIN 30	response to cytokinin, leaf development, differentiation, SWI/SNF interactome versus TFs	Efroni I, 2013 (23449474)	development/differentiation
RGA1	REPRESSOR OF GA1-3 1	gibberellin response	Sarnowska EA, 2013 (23893173)	hormone signaling
RGL2	RGA-LIKE 2	gibberellin response	Sarnowska EA, 2013 (23893173)	hormone signaling, development/differentiation, stress response
SFR6	SENSITIVE TO FREEZING 6	plant protein complex map	McWhite CD, 2020 (32191846)	hormone signaling, development/differentiation, circadian rythm, stress response
DNA damage repair - Arabidopsis
SWC4	SWR1-COMPLEX PROTEIN 4	interactome of transcription factors	Trigg SA, 2017 (28650476)	DNA damage repair
